# Supplementary material for: Untargeted Metabolomics Approach Using UHPLC-HRMS to Unravel the Impact of Fermentation on Color and Phenolic Composition of Rosé Wines
Source: Molecules. 2023 Jul 29;28(15):5748. doi: 10.3390/molecules28155748 (PMC10421246; doi:10.3390/molecules28155748)
Supplement: Supplementary file 1 [file molecules-28-05748-s001.zip]

Archive with 2 entries (2 files):
- File S1.pdf
- Table S1.acquisitiondataset.xlsx
