# Supplementary material for: Untargeted Metabolomics Approach Using UHPLC-HRMS to Unravel the Impact of Fermentation on Color and Phenolic Composition of Rosé Wines
Source: Molecules. 2023 Jul 29;28(15):5748. doi: 10.3390/molecules28155748 (PMC10421246; doi:10.3390/molecules28155748)
Supplement: Supplementary file 1 [file molecules-28-05748-s001.zip › Table S1.acquisitiondataset.xlsx]

## Sheet: Feuil2
Levels of annotation (Sumner et al., 2007)	Ion mode	Cluster	Identification	Formula	Annot. DeltaMass [ppm]	Calc. MW	m/z	RT [min]	Area (Max.)	Group Area: Cinsault, LSW	Group Area: Cinsault, MUST	Group Area: Cinsault, PSW	Group Area: Grenache, LSW	Group Area: Grenache, MUST	Group Area: Grenache, PSW	Group Area: Syrah, LSW	Group Area: Syrah, MUST	Group Area: Syrah, PSW	Group CV [%]: Cinsault, MICRO	Group CV [%]: Cinsault, MOUT	Group CV [%]: Cinsault, VIN	Group CV [%]: Grenache, MICRO	Group CV [%]: Grenache, MOUT	Group CV [%]: Grenache, VIN	Group CV [%]: Syrah, MICRO	Group CV [%]: Syrah, MOUT	Group CV [%]: Syrah, VIN	P-value: (Cinsault, MOUT) / (Cinsault, MICRO)	P-value: (Cinsault, VIN) / (Cinsault, MICRO)	P-value: (Cinsault, VIN) / (Cinsault, MOUT)	P-value: (Grenache, MICRO) / (Cinsault, MICRO)	P-value: (Grenache, MOUT) / (Cinsault, MOUT)	P-value: (Grenache, VIN) / (Cinsault, VIN)	P-value: (Syrah, MICRO) / (Cinsault, MICRO)	P-value: (Syrah, MOUT) / (Cinsault, MOUT)	P-value: (Syrah, VIN) / (Cinsault, VIN)	P-value: (Grenache, MOUT) / (Grenache, MICRO)	P-value: (Grenache, VIN) / (Grenache, MICRO)	P-value: (Grenache, VIN) / (Grenache, MOUT)	P-value: (Syrah, MICRO) / (Grenache, MICRO)	P-value: (Syrah, MOUT) / (Grenache, MOUT)	P-value: (Syrah, VIN) / (Grenache, VIN)	P-value: (Syrah, MOUT) / (Syrah, MICRO)	P-value: (Syrah, VIN) / (Syrah, MICRO)	P-value: (Syrah, VIN) / (Syrah, MOUT)
1	POSITIVE	H	Val-leu	C11 H22 N2 O3	-0.31	230.163	231.17	4.996	1.06824e+07	8.04173e+06	3.00914e+06	202529	8.48872e+06	1.92113e+06	35046.2	6.19827e+06	9.45677e+06	42213	52.2695	19.0465	32.3514	8.56592	0.386925	12.2494	5.56346	21.9053	3.34132	0.99128	0.191641	0.629803	7.77156e-14	0.050201	8.45324e-13	5.72875e-14	2.98087e-06	3.45279e-13	1.10134e-12	0.941755	2.64389e-12	0.998647	0.00231592	0.883829	4.87752e-11	0.999864	8.20903e-11
1	POSITIVE	H	Val-leu	C11 H22 N2 O3	-0.25	230.163	231.17	4.369	7.27394e+06	1.22626e+06	830392	44091.3	967024	1.0164e+06	48738.6	573783	6.30412e+06	44529.5	12.2932	0.403993	12.31	11.1396	12.7212	12.0502	32.0888	16.2006	2.9238	0.102576	0.999999	0.159212	3.63465e-12	0.00593706	6.3985e-11	2.0769e-08	0.473061	8.43919e-09	1.25722e-12	0.206324	1.15334e-11	8.55569e-06	7.77467e-05	0.0111242	0.000113768	0.988133	1.98797e-05
2	POSITIVE	H	Val-leu	C11 H22 N2 O3	-0.29	230.163	231.17	3.348	6.33401e+06	1.32676e+06	751144	39957.4	965967	704962	52991.7	603578	5.22573e+06	40699.5	45.8404	10.4577	30.8653	57.6158	77.9918	49.562	8.09822	99.3278	10.1491	0.00185226	0.196292	0.360235	0.287842	2.52873e-06	0.00395452	0.00102218	1.00212e-06	3.41351e-06	0.983485	0.999777	0.842409	0.156169	0.999621	0.0352772	0.901364	0.999999	0.781894
2	POSITIVE	H	Val-leu	C11 H22 N2 O3	-0.24	230.163	231.17	3.898	6.33748e+06	495262	433198	42398.4	818410	386425	44156.1	685691	6.0514e+06	46529.5	5.3589	0.969786	8.20849	8.65753	3.71	14.0402	2.88766	12.2701	4.07158	0.999801	0.99891	0.954796	6.70308e-12	4.7029e-12	1.58784e-12	0.0613059	0.425918	0.0873137	0.988709	0.955689	0.999999	5.4845e-13	8.98392e-13	2.00284e-13	0.75156	0.999909	0.478543
1	POSITIVE	I3	Tryptophol	C10 H11 N O	-0.03	161.084	162.091	10.815	5.35396e+07	8.95441e+06	136761	3.07481e+06	3.81613e+07	218322	4.70487e+07	2.80376e+07	321198	3.10091e+07	31.6702	51.0988	8.6047	32.6693	10.0329	24.2218	37.048	63.7584	7.96785	4.72923e-07	1	6.29178e-07	0.999296	0.996178	1	0.998432	0.989597	1	4.6488e-06	0.999956	2.27226e-06	1	0.747554	1	3.34012e-07	0.999998	2.18955e-07
1	POSITIVE	G	tryptophan fragment (-NH3, -H20)	C11 H7 N O	0.03	169.053	170.06	4.964	3.92454e+07	357342	5.42249e+06	101798	626061	2.03576e+07	37894.1	565248	7.14227e+06	75418.2	5.77942	14.6619	36.2215	12.2749	27.3754	17.6705	63.8736	5.61748	5.41491	3.74212e-07	0.973107	2.0621e-06	0.000541069	1	0.000124338	0.00471776	0.000331708	2.34007e-10	0.0248105	5.22592e-08	4.24777e-10	1.52201e-07	0.000510154	1.20514e-06	3.07677e-06	3.73923e-07	1.27502e-11
1	POSITIVE	G	tryptophan fragment (-NH3)	C11 H9 N O2	0.13	187.063	188.071	4.965	1.31198e+09	2.3861e+07	3.15309e+08	6.67972e+06	2.96595e+07	1.19759e+09	1.04863e+06	3.74779e+07	4.35322e+08	2.07415e+06	4.83671	11.4669	4.20408	8.74834	42.807	11.7912	3.21167	6.23779	3.52192	2.53131e-14	0.298607	2.55351e-14	0.576409	0.359955	6.99776e-05	0.648204	0.958121	0.988896	2.53131e-14	4.49251e-08	1.7919e-13	1	0.943093	0.000421828	2.53131e-14	0.0013655	2.59792e-14
1	POSITIVE	G	tryptophan fragment (-HCOOH)	C10 H10 N2	-0.08	158.084	159.092	4.964	2.28159e+07	657535	9.27349e+06	183665	897994	3.49657e+07	38652.8	1.09585e+06	1.25827e+07	39944.1	8.27692	1.60024	11.2662	10.7195	5.0949	10.2068	2.24993	6.76401	1.73466	0.99673	1	0.999697	0.000168733	2.91919e-05	0.000209138	0.822324	0.315704	0.161868	1	0.999994	0.999869	0.00384886	0.00377265	0.0707897	1	0.964876	0.985062
1	POSITIVE	G	tryptophan fragment	C10 H9 N O	-0.05	159.068	160.076	4.957	3.71642e+06	75103.2	830481	50651.5	80651.4	3.28732e+06	42392.6	124474	1.14845e+06	40366.4	17.4773	62.2048	8.81283	13.1452	15.4124	14.4526	10.4228	11.9994	12.7423	2.16982e-12	0.163296	2.84539e-11	0.0435624	0.80762	0.00050884	0.660165	4.43452e-07	0.901606	3.30751e-10	0.00217146	2.11755e-07	0.718147	5.9445e-06	0.00820492	1.74446e-06	0.350197	0.000126911
2	POSITIVE	C	tryptophan ethyl ester fragment	C13 H13 N O2	-0.12	215.095	216.102	11.228	7.71986e+06	7.34003e+06	47120.9	6.01647e+06	5.09119e+06	41623.7	4.66124e+06	6.15216e+06	37937.6	5.69674e+06	13.3552	21.8611	14.8357	11.9208	24.1753	10.545	7.56019	10.3867	4.11823	0.000207411	0.835588	1.19786e-05	4.12088e-08	1.70974e-12	1.27306e-07	0.889559	0.999603	0.871603	0.0915135	0.997532	0.312934	3.15146e-07	2.59837e-12	1.69531e-08	4.26813e-05	0.918024	0.000542159
2	POSITIVE	C	tryptophan ethyl ester	C13 H16 N2 O2	-0.32	232.121	233.128	11.226	4.12872e+06	3.90751e+06	42735.6	3.02278e+06	2.59836e+06	36900.5	2.35112e+06	3.15381e+06	36485.7	2.91648e+06	10.4115	8.81547	8.90061	10.9888	18.5688	12.1093	10.1186	18.1215	11.65	0.000289165	0.481354	5.3676e-06	1.3269e-09	3.47278e-13	1.42089e-08	0.150946	0.973414	0.355201	0.109584	1	0.164669	5.65904e-08	6.80123e-13	7.78607e-10	8.84518e-06	0.0993479	0.004036
1	POSITIVE	I2	t-caftaric fragment (caffeic acid)	C9 H8 O4	0.09	180.042	181.05	4.213	9.71245e+07	7.62094e+06	129440	4.79779e+06	5.74761e+07	7.87267e+07	9.34157e+07	2.92012e+07	3.24409e+07	3.08212e+07	10.8339	19.046	3.93948	0.947819	14.5239	15.1037	5.94971	16.4395	8.07372	2.53131e-14	0.688817	2.53131e-14	0.929408	0.871865	6.21921e-07	0.000215415	0.886573	4.69695e-07	2.53131e-14	2.75131e-07	2.55351e-14	0.00280419	1	1	2.53131e-14	0.00139626	2.55351e-14
1	POSITIVE	I2	t-caftaric fragment (-H20)	C13 H10 O8	-0.1	294.038	295.045	4.211	8.08569e+06	106692	43246.4	49151.9	3.85476e+06	6.0832e+06	7.39997e+06	1.24905e+06	1.33732e+06	1.18221e+06	17.0321	3.04181	63.8918	13.2478	2.80609	6.10702	4.76417	13.2546	37.7409	1.027e-08	0.00248937	3.49545e-11	0.288812	0.000370893	0.00519318	0.302149	0.968099	0.403448	1.89807e-10	1.35421e-08	3.57492e-14	1	0.0034578	0.369614	6.9049e-08	4.10213e-07	1.73461e-12
1	POSITIVE	I2	t-caftaric fragment	C9 H6 O3	0.27	162.032	163.039	4.211	6.78166e+08	7.59622e+07	1.62498e+06	4.74864e+07	4.39639e+08	5.99196e+08	6.57347e+08	2.41265e+08	2.6443e+08	2.56334e+08	41.9441	3.10627	151.372	21.3929	4.80188	19.7018	6.80729	12.0699	2.16053	0.00615901	0.983962	0.0446649	1	0.183734	0.42878	0.99656	0.999364	0.328796	3.12814e-05	0.88361	2.61558e-06	0.999194	0.448878	1	0.00865488	0.435278	9.69871e-05
1	POSITIVE	I2	t-caftaric fragment	C12 H5 N7 O4	-0.08	311.04	312.048	4.218	1.81444e+07	1.5982e+06	152024	1.11678e+06	1.29899e+07	1.69278e+07	1.77765e+07	7.33527e+06	8.98932e+06	8.31631e+06	10.5315	14.6156	5.04936	34.8238	4.44983	22.0754	2.48464	5.60856	0.481885	6.29799e-07	0.998658	1.86561e-06	3.43645e-08	0.220898	2.62463e-08	1.60034e-10	6.83897e-14	8.34688e-11	0.997641	0.992409	1	4.10783e-14	3.06422e-14	3.37508e-14	0.999084	1	0.998143
1	POSITIVE	I2	t-caftaric fragment	C13 H10 O9	-0.05	310.032	311.04	4.222	9.53578e+06	780774	102553	582120	6.11668e+06	8.35201e+06	9.182e+06	3.45728e+06	3.918e+06	3.51176e+06	14.7073	5.54043	10.3863	45.4218	27.0611	35.0937	11.029	13.5008	4.73646	2.73115e-14	1.0576e-07	5.4472e-12	0.0241606	0.998016	0.15603	1.13638e-08	0.656415	0.999819	9.70335e-14	0.0242923	1.04161e-12	3.81866e-06	0.960214	0.0614826	1.80035e-10	0.966972	5.50398e-11
1	POSITIVE	I2	t-caftaric adduct	C23 H12 N10 O11 S2	0.38	668.013	669.02	4.211	5.16357e+06	224639	56203.4	66503.7	4.019e+06	4.56652e+06	4.93959e+06	1.91834e+06	2.05337e+06	2.0545e+06	14.7631	27.2581	9.50711	34.5728	37.8888	21.899	13.7519	11.7206	10.3202	3.63043e-13	0.000472512	3.67741e-11	0.0340216	0.945695	0.00308881	1.40802e-09	0.914692	0.000231597	1.90403e-12	4.83346e-05	2.13056e-09	1.93527e-07	1	0.926502	1.45282e-07	0.566374	9.08466e-09
1	POSITIVE	I2	t-caftaric acid + Na+	C13 H12 O9 Na	0.57	334.03	335.037	4.219	5.69764e+06	50666.6	41962.1	46224.2	2.67105e+06	3.78514e+06	4.57043e+06	845180	843811	785464	5.40873	8.64484	4.86787	5.43236	18.1244	4.57673	4.18232	32.2317	16.6087	2.53131e-14	0.985776	2.53131e-14	0.00130757	0.999999	3.00105e-05	0.103551	0.0338751	0.961898	2.53131e-14	0.159686	2.53131e-14	0.46566	0.0208176	0.000261595	2.53131e-14	0.97607	2.53131e-14
1	POSITIVE	I2	t-caffeoyltartaric acid (t-caftaric acid)	C13 H12 O9	-0.26	312.048	313.055	4.21	4.5335e+06	181598	48885.6	104634	2.74269e+06	3.6058e+06	4.06121e+06	1.24094e+06	1.27358e+06	1.18181e+06	7.97345	29.9056	11.6043	9.70101	26.392	10.357	2.73059	26.3728	18.8658	2.53131e-14	0.982922	2.55351e-14	0.0990413	0.000292636	0.00110687	0.0572916	0.999927	0.0002782	2.53131e-14	0.0888971	2.55351e-14	0.999998	0.000121082	0.998424	2.70894e-14	0.0416032	5.72875e-14
2	POSITIVE	E1	riboflavin	C17 H20 N4 O6	0.27	376.138	377.146	8.567	9.06655e+06	8.80774e+06	2.24118e+06	8.64998e+06	5.2663e+06	1.2719e+06	4.39539e+06	6.39174e+06	3.546e+06	5.16129e+06	7.44243	7.89749	4.05474	2.84217	9.20396	12.7105	4.58354	4.33184	3.91385	1	0.999989	0.99963	4.04998e-11	4.81193e-11	1.44316e-11	2.14703e-05	7.53428e-05	1.26373e-05	1	0.998765	0.999251	3.95992e-07	1.82584e-07	1.33134e-07	0.99991	1	0.999967
2	POSITIVE	D	resveratrol dimer fragment	C13 H10 O2	0.04	198.068	199.075	8.404	8.93318e+06	6.98546e+06	1.8186e+06	6.40048e+06	547619	737386	647093	7.80496e+06	8.69034e+06	8.56418e+06	29.9566	18.4103	34.5509	32.5138	10.7081	10.0414	2.18867	9.14415	8.033	2.09388e-13	5.52459e-05	4.55602e-11	1.05507e-05	0.0995564	9.17342e-11	0.000161222	0.00240707	2.15774e-09	3.10862e-14	0.734212	2.66454e-14	0.861046	0.654765	0.177378	9.72555e-14	0.999989	8.10463e-14
2	POSITIVE	D	resveratrol dimer fragment	C13 H10 O2	0.05	198.068	199.075	8.765	1.86272e+07	1.2569e+07	4.89871e+06	1.1667e+07	777880	943389	899775	1.46348e+07	1.76627e+07	1.60675e+07	20.559	4.45939	21.7632	9.32561	33.4106	11.6695	13.3945	10.1422	5.72073	8.28762e-10	9.84039e-05	1.02511e-05	3.75646e-11	0.00929354	1.77418e-11	3.65104e-05	0.103876	2.33347e-07	4.13003e-14	0.000415112	1.02629e-12	2.28311e-07	0.942238	9.39084e-06	1.17661e-11	0.042566	5.29134e-10
2	POSITIVE	D	resveratrol dimer fragment	C21 H16 O5	0.2	348.1	349.107	8.765	5.93325e+06	8.46319e+06	3.29994e+06	7.63285e+06	465371	517276	560025	9.94223e+06	1.18628e+07	1.03047e+07	54.2377	30.8807	24.5619	19.7812	13.6553	12.897	3.45454	18.1564	11.1944	7.91256e-06	1.62798e-05	0.999968	6.05963e-06	0.217889	4.19688e-09	0.32486	0.997033	8.07638e-06	8.29092e-12	0.242267	1.22356e-10	0.0006023	0.596799	0.00199336	5.15057e-08	0.537633	1.14229e-06
2	POSITIVE	D	resveratrol dimer (e.g. pallidol, ampelopsin B)	C28 H22 O6	0.43	454.142	455.149	8.405	5.86757e+06	4.47013e+06	1.21077e+06	4.06568e+06	282181	454168	386826	5.3491e+06	5.7343e+06	5.453e+06	7.40286	4.4983	12.5719	15.1148	16.9761	5.5437	5.93966	16.3348	4.4086	0.569256	0.0184912	0.553928	0.0658024	0.981603	0.0117917	9.42473e-11	4.46054e-07	7.57262e-08	0.000155382	2.72055e-08	0.00143513	3.54849e-12	2.23118e-06	8.82806e-05	0.00450185	0.845854	0.0903343
2	POSITIVE	D	resveratrol dimer (e.g. pallidol, ampelopsin B)	C28 H22 O6	0.39	454.142	455.149	8.765	1.22558e+07	4.24156e+06	1.4835e+06	3.82818e+06	195788	240951	229618	4.83459e+06	5.71212e+06	5.23787e+06	30.6891	23.1172	26.0514	8.74803	2.03102	8.28191	3.42943	3.26597	1.80431	7.41645e-08	0.000185674	0.00518816	2.33461e-09	1.3789e-13	1.10645e-12	1.02457e-06	2.17515e-12	2.14532e-10	0.999999	0.81874	0.921445	0.00922376	0.010424	0.000556256	0.999995	1	1
2	POSITIVE	D	resveratrol dimer (e.g. pallidol, ampelopsin B)	C28 H22 O6	0.35	454.142	455.149	13.984	4.82008e+06	4.61138e+06	1.26516e+06	3.92129e+06	165003	198500	161492	3.7043e+06	3.52812e+06	4.47764e+06	49.7225	11.5429	52.567	19.0717	9.10519	11.5336	1.01324	14.652	5.89807	5.10288e-05	5.52801e-06	0.94011	2.3829e-06	2.78517e-07	8.35239e-11	0.0162007	0.00117192	1.09545e-08	0.000706778	0.999993	0.00138578	0.00565361	0.0049225	0.0122922	0.000617281	1	0.000562507
1	POSITIVE	A	resveratrol (viniferin dimer fragment)	C14 H12 O3	-0.36	228.079	229.086	13.728	3.59546e+07	193155	38855.7	521555	58292.6	35205.2	54674	6.4957e+06	52999.7	5.88025e+06	17.0344	5.40787	11.8346	13.9525	2.8612	7.02272	8.06286	5.19043	0.24327	2.53131e-14	0.00119323	2.53131e-14	3.73923e-13	2.53131e-14	2.55351e-14	5.34405e-10	2.53131e-14	1.08913e-12	0.0273593	0.00214677	0.937424	5.02304e-06	1.0318e-07	1.4974e-08	0.895713	0.940632	1
1	POSITIVE	C	resveratrol	C14 H12 O3	-0.34	228.079	229.086	11.018	2.45496e+07	2.01533e+07	127271	1.73435e+07	6.27109e+06	6.18738e+06	7.61833e+06	1.70546e+07	2.36352e+07	1.86986e+07	14.9234	10.4476	11.0956	4.88739	9.04667	22.1195	2.05821	4.19831	9.6249	2.53131e-14	0.382951	2.53131e-14	1.8271e-06	0.999615	0.615972	2.90801e-07	0.118577	3.99076e-05	2.53131e-14	4.12719e-09	2.53131e-14	0.957118	0.0407857	1.39172e-06	2.53131e-14	0.00151655	2.53131e-14
2	POSITIVE	D	rearrangement product of malvidin glucoside	C23 H24 O13	0.15	508.122	509.129	14.144	5.52686e+06	3.80733e+06	2.11983e+06	3.21708e+06	1.01751e+06	1.08431e+06	1.03291e+06	5.53419e+06	5.29597e+06	5.26266e+06	6.88692	8.1478	3.4695	6.79548	20.2945	11.7048	2.25762	47.7872	6.38512	2.53131e-14	0.999999	2.53131e-14	7.65446e-09	0.000609161	1.00758e-09	0.000952106	0.102382	0.00102865	3.24185e-14	0.874847	4.70735e-14	3.68302e-05	0.280148	1.80822e-06	2.55351e-14	0.999998	2.55351e-14
2	POSITIVE	E1	quercitrin (fragment)	C15 H10 O7	-0.22	302.043	303.05	13.627	3.94954e+06	3.70901e+06	1.37597e+06	3.23556e+06	123155	152035	136050	424429	458041	477015	12.8857	4.95069	9.43381	43.8434	27.475	34.7555	16.3643	13.606	12.5719	0.00431428	0.999774	0.0127141	1.8331e-07	8.72481e-10	1.78042e-09	2.20763e-07	3.11055e-10	2.76914e-08	0.999132	0.142925	0.0439697	1	0.988631	0.474084	0.99996	0.98897	0.999834
1	POSITIVE	I1	quercetin 3-glucuronide	C21 H18 O13	0.25	478.075	479.082	12.263	3.08022e+07	179222	121623	92990.2	1.19711e+07	1.87625e+07	1.27051e+07	2.28936e+07	3.03052e+07	2.67371e+07	3.9137	47.6564	16.6948	8.33496	5.8936	14.8305	8.83352	4.72365	2.55019	3.15251e-10	0.484306	3.1801e-11	2.22475e-05	3.60156e-13	0.000101739	1.14536e-05	2.19602e-13	0.000270706	0.999957	0.911156	0.98978	0.999985	0.99526	0.999838	0.992804	0.999915	0.99997
1	POSITIVE	H	quercetin 3-glucoside	C21 H20 O12	0.32	464.096	465.103	12.313	2.53275e+07	34991.6	37310.2	36336.1	169447	2.76823e+06	683643	6.77435e+06	2.47563e+07	8.76181e+06	5.28782	25.2652	8.05838	6.78748	2.01234	9.80022	4.35421	5.92111	5.94416	6.19127e-12	0.99999	8.49032e-12	0.000360319	4.59523e-09	0.000373532	0.261431	3.36442e-11	0.978022	1	0.999993	1	0.0683188	0.00849677	0.00302796	0.993657	0.945356	0.999985
2	POSITIVE	H	quercetin (fragment quercetin 3-glucoside)	C15 H10 O7	-0.1	302.043	303.05	12.297	8.00361e+07	70210.1	64602.8	50624.3	8.09406e+06	2.00734e+07	9.91443e+06	3.06108e+07	7.7587e+07	3.90292e+07	30.69	26.0804	7.9701	7.69233	26.8673	0.472038	4.55059	26.7537	5.20387	0.962529	0.99985	0.999125	3.74634e-12	0.99999	5.26623e-12	4.34097e-13	0.000944766	9.51683e-13	2.04481e-12	0.990175	4.13425e-12	0.109617	0.00191511	0.401536	1.11811e-11	0.734431	6.42399e-11
1	POSITIVE	A	quercetin	C15 H10 O7	-0.21	302.043	303.05	15.499	2.88178e+07	47807.4	47189.8	52387.7	49567.8	144964	8.82909e+06	3.47359e+06	155703	2.06559e+07	7.59361	2.49622	33.9957	8.02192	3.66619	9.14415	4.53569	13.0494	7.72228	1.47761e-08	6.41602e-11	3.01981e-14	0.0112837	0.99999	1.27702e-11	0.315011	0.0017884	6.63297e-10	1.93002e-05	2.53131e-14	2.53131e-14	0.688786	0.000881223	0.0337987	5.67648e-10	2.53131e-14	2.53131e-14
1	POSITIVE	A	protocatechuic acid	C7 H6 O4	0.14	154.027	155.034	6.107	2.1733e+07	936890	101855	615950	260953	131455	3.21576e+06	2.2319e+06	397217	2.32058e+07	16.4849	26.835	16.234	9.45098	20.2872	7.4335	10.2745	16.203	11.5762	1.33659e-09	1.02318e-12	1.93028e-05	1.14772e-07	0.218281	0.993963	0.000573452	1.0499e-09	0.30317	4.17444e-14	2.59792e-14	0.0216699	0.00299303	5.43552e-11	0.769362	0.000875408	1.3789e-13	5.74363e-12
2	POSITIVE	A	procyanidin fragment( dimer - RDA)	C26 H7 N3 O4	0.26	425.044	426.051	7.684	6.67203e+06	40107	32489.8	33059.2	1.64264e+06	1.58556e+06	3.79812e+06	4.85339e+06	6.4271e+06	5.99863e+06	12.2665	6.8659	9.10017	21.5178	30.1257	20.5875	1.21776	11.4505	13.6398	2.62013e-14	0.977121	2.75335e-14	0.0018688	0.965255	0.948144	0.000483406	0.629047	0.00242223	2.53131e-14	2.3741e-05	4.01901e-14	0.998737	0.99613	0.000216005	2.53131e-14	0.670028	2.55351e-14
2	POSITIVE	A	procyanidin fragment (quinone methide)	C15 H12 O6	-0.28	288.063	289.071	7.696	1.08533e+07	3.61178e+06	2.9803e+06	3.26404e+06	2.48961e+06	2.71435e+06	4.2812e+06	7.57646e+06	1.06496e+07	8.35918e+06	15.4758	9.65886	11.6036	13.3043	14.7645	15.8917	7.27886	27.0364	5.88113	0.00440443	0.507557	6.61366e-05	1.46173e-08	2.64033e-12	1.20088e-07	0.129039	0.991948	0.758213	0.0678459	0.999457	0.195663	1.22361e-06	5.38791e-12	1.17642e-08	6.17395e-05	0.262702	0.0111006
3	POSITIVE	I1	procyanidin fragment (dimer - 152 -1 )	C26 H7 N3 O4	0.28	425.044	426.051	5.963	1.1371e+07	314183	33272.4	185636	6.00427e+06	5.79566e+06	1.07213e+07	6.48364e+06	7.09903e+06	7.7559e+06	7.43629	13.8398	5.67663	5.66232	6.25268	8.34236	5.99982	3.44825	1.79469	0.970558	0.0594266	0.006717	4.60819e-05	5.46008e-13	2.64607e-08	2.64233e-14	2.53131e-14	2.53131e-14	8.25753e-11	0.943831	3.08438e-10	2.46025e-13	5.68434e-14	1.7053e-13	5.48761e-12	0.671293	3.17346e-11
3	POSITIVE	I1	procyanidin fragment - catechin quinone methide	C15 H12 O6	-0.18	288.063	289.071	5.968	8.00782e+06	218432	42181.2	197755	5.37486e+06	5.82729e+06	7.16064e+06	6.32439e+06	6.35791e+06	8.09059e+06	8.71333	80.1151	4.37776	20.7576	7.42782	10.3681	2.03482	5.15189	2.71572	3.43403e-05	0.995629	0.000156526	0.93442	0.659634	1	0.242475	0.00443485	0.0412042	0.0166979	0.999604	0.00521488	0.0240483	0.165908	0.0512606	0.00204225	1	0.00139936
2	POSITIVE	I1	procyanidin dimer	C30 H26 O12	0.14	578.143	579.15	5.775	1.03378e+08	64288.9	58563.2	63515	3.03189e+07	2.40118e+07	9.76601e+07	6.33519e+07	8.31693e+07	7.04362e+07	33.0239	12.4617	16.2542	42.9033	19.917	26.3333	75.0609	25.5236	51.4408	0.674692	0.589627	1	0.104913	0.184757	2.90471e-05	0.000374735	5.78734e-05	9.31035e-05	0.482529	0.46888	0.0101732	0.186349	0.0161954	0.999245	0.992894	0.934779	0.999975
2	POSITIVE	A	p-hydroxyphenylpyranomalvidin 3-O-glucoside fragment	C16 H12 O6	-0.25	300.063	301.071	15.18	1.46535e+07	50441.3	54453	47329.3	966911	1.98205e+06	6.27542e+06	1.60698e+08	3.05856e+08	2.0549e+08	20.6819	22.2025	8.94967	13.6553	20.3123	9.47608	6.30471	6.02177	0.219482	1.18346e-06	0.000171475	0.191725	4.7344e-07	1.24865e-09	2.09387e-10	0.0211808	0.0058456	0.700622	0.00456101	0.999995	0.00881726	2.1227e-09	6.23566e-07	1.53455e-09	0.99957	0.999435	1
1	POSITIVE	A	p-hydroxyphenylpyranomalvidin 3-O-glucoside	C31 H28 O13	0.05	608.153	609.16	15.18	3.32672e+08	47236	45404.6	46813	54679.1	51592.6	290231	6.54855e+06	1.28879e+07	8.78075e+06	2.76936	103.708	27.6695	7.2059	22.9628	5.7693	1.53352	16.4076	4.13157	1	0.999493	0.999546	0.930919	0.17873	0.995022	9.47831e-05	1.77146e-07	2.78121e-05	0.81288	1	0.873154	9.20872e-06	3.8095e-09	6.47585e-06	0.0360257	1	0.0410525
1	POSITIVE	H	phenylalanine	C9 H11 N O2	0.18	165.079	166.086	2.088	4.4661e+08	6.167e+07	2.29785e+08	9.28017e+06	9.84262e+07	2.13912e+08	1.27348e+06	7.71901e+07	4.29826e+08	1.97887e+06	7.83709	5.87054	44.3502	7.39722	5.27961	13.9673	15.6373	9.94722	13.4475	2.7176e-11	1.85931e-06	5.81757e-14	0.438495	1.19813e-06	1.74273e-07	0.104499	0.566235	3.82291e-07	1.59428e-13	1.10933e-12	2.53131e-14	0.989829	3.92338e-05	0.999796	8.90528e-11	8.55538e-13	2.53131e-14
2	POSITIVE	G	phenolic compound (oxidized flavanol dimer)	C30 H22 O12	0.09	574.111	575.118	6.359	4.77428e+06	35539.7	32182.4	32172.3	1.34826e+06	4.62144e+06	365420	48064.1	59606.2	48813.6	18.6389	10.3311	1.68056	9.31298	49.3121	17.3263	11.721	7.51079	37.7751	1.77496e-10	0.995954	4.21168e-10	0.731147	0.720389	0.735964	0.471002	0.888437	0.170956	1.81202e-10	0.99565	4.34258e-10	0.999938	0.99999	0.961129	7.74689e-11	1	8.63891e-11
3	POSITIVE	A	phenolic compound (flavonoid)	C16 H12 O6	-0.21	300.063	301.071	12.038	2.24486e+07	152083	112406	120897	54344.6	53805.7	409870	4.22529e+06	586652	2.69937e+07	20.3917	28.7301	3.6074	15.154	12.3676	3.80265	10.9697	14.2568	20.0281	1.0657e-11	2.81997e-14	6.86094e-08	0.0922221	3.49134e-05	0.95262	0.985328	2.31148e-13	0.994718	7.03767e-10	2.57572e-14	5.34284e-11	0.0138521	7.02129e-11	0.999988	0.000189976	3.75255e-14	2.53131e-14
1	POSITIVE	C	phenolic compound	C15 H12 O5	-0.66	272.068	273.076	16.082	2.88239e+06	1.73268e+06	133597	1.81879e+06	980034	196244	1.04511e+06	2.60459e+06	204608	2.75869e+06	7.03799	7.13331	10.7134	9.69246	51.3885	3.62053	3.5933	13.6633	2.1605	2.55351e-14	0.998044	2.55351e-14	1.43822e-07	2.8634e-08	5.65564e-07	9.06265e-05	2.04986e-05	0.000267265	2.53131e-14	1	2.53131e-14	0.0280364	6.73395e-12	0.0550753	4.41847e-12	1	5.02998e-12
2	POSITIVE	F	phenolic compound	C10 H12 O4	0.09	196.074	197.081	6.719	2.46785e+06	1.13769e+06	2.3446e+06	963394	989176	1.52874e+06	979165	1.27062e+06	1.95405e+06	1.2398e+06	6.79003	1.34152	2.1119	8.12049	15.9203	9.14216	2.38922	2.73455	11.6184	0.999991	1	1	0.00621161	0.000301239	0.000475153	5.53864e-11	6.15785e-11	3.27148e-09	0.96012	0.971203	1	1.02069e-08	9.0179e-08	1.98539e-05	0.999935	0.0272647	0.0651707
3	POSITIVE	F	phenolic compound	C8 H8 O3	0.13	152.047	153.055	6.941	3.973e+06	467662	3.7235e+06	1.12342e+06	130984	59801.2	222987	34296.4	43871.2	30604.5	35.7974	24.3281	18.2094	25.1718	16.575	57.1093	21.9444	21.4982	56.5289	2.15839e-05	0.000839272	0.630934	0.0550942	0.850009	0.99971	0.0200846	3.7974e-08	0.668175	7.35037e-07	3.49659e-06	0.986634	0.999822	3.34239e-07	0.358054	1	4.12032e-08	4.14303e-08
3	POSITIVE	I3	phenolic compound	C9 H6 O3	0.22	162.032	163.039	1.962	4.84876e+06	3.05476e+06	2.42181e+06	2.19878e+06	4.33666e+06	2.44872e+06	1.35442e+06	679368	934391	760915	6.15154	2.89406	3.52594	6.43226	30.5281	4.74398	2.65641	10.2524	0.748677	2.53131e-14	0.999999	2.53131e-14	0.901291	1.20765e-09	0.013842	0.370363	1.3761e-05	0.568546	2.53131e-14	0.271948	2.53131e-14	0.982512	8.52651e-13	0.471369	3.17524e-14	0.999459	2.93099e-14
3	POSITIVE	F	phenolic compound	C10 H8 O3	0.16	176.047	177.055	5.415	4.2972e+06	726770	4.18649e+06	596505	999044	2.98881e+06	978184	863399	2.53446e+06	745138	8.44471	1.46565	3.52565	11.3732	6.3674	13.5297	7.90357	7.77029	8.01289	5.35127e-14	0.409479	2.9976e-14	0.00040296	0.00423409	1.41904e-05	0.114963	9.98171e-06	0.0894817	1.46194e-10	0.999807	8.40978e-11	0.182007	0.107878	0.00784791	2.02226e-10	0.485929	2.10572e-11
3	POSITIVE	I3	phenolic compound	C10 H8 O3	0.17	176.047	177.055	9.305	1.187e+07	2.68825e+06	160389	969838	1.04077e+07	630717	1.10739e+07	4.45387e+06	315439	4.33731e+06	23.7084	61.9724	29.9238	16.05	13.1054	16.0492	4.54163	26.7271	7.68038	3.72979e-08	0.0383251	1.18669e-05	0.00239579	0.000262711	2.10886e-06	0.612134	0.0361758	0.00104431	1.80125e-07	1	1.58654e-07	0.112859	0.3354	0.0712799	4.98666e-07	1	6.44227e-07
3	POSITIVE	G	phenolic compound	C10 H8 O3	0.18	176.047	177.055	6.213	6.36005e+06	47526.7	79022.8	40265.2	122256	626443	111374	547278	3.09198e+06	425783	5.29523	2.06797	9.61743	8.27232	4.31551	7.38929	0.319681	4.8467	3.29305	2.34104e-11	0.0170086	1.98521e-09	9.49592e-10	2.55351e-14	5.73896e-12	0.0635	1.3396e-10	0.999999	0.999238	0.993665	1	2.4122e-11	7.81564e-11	4.63429e-12	0.719792	0.989481	0.235411
3	POSITIVE	I2	phenolic compound	C10 H8 O3	0.19	176.047	177.055	7.056	8.92927e+06	1.07591e+06	388713	887738	5.52627e+06	8.90908e+06	5.21124e+06	1.76516e+06	3.50308e+06	1.88053e+06	13.9041	6.34909	8.78321	13.7447	4.63056	16.4861	13.3512	6.57862	10.1025	2.57572e-14	0.431654	2.53131e-14	2.18048e-13	6.3378e-07	1.99618e-13	1.42343e-07	0.385157	1.09841e-07	2.73968e-11	0.516145	3.90799e-12	2.54826e-09	2.12945e-08	2.63684e-09	5.58198e-12	0.532925	1.16351e-12
3	POSITIVE	I1	phenolic compound	C11 H12 O2	0.06	176.084	177.091	13.772	4.78287e+06	2.68451e+06	1.81922e+06	2.53235e+06	4.38978e+06	4.4843e+06	4.18145e+06	4.345e+06	4.36872e+06	4.29583e+06	4.79553	12.7732	4.07033	6.10732	4.91675	8.89406	1.62568	4.0769	2.71039	8.0751e-12	0.066803	2.62697e-10	2.62013e-14	2.53131e-14	2.55351e-14	5.17933e-07	2.53131e-14	1.3737e-09	6.39781e-07	0.973272	1.26376e-07	1.12776e-12	2.72142e-11	5.4432e-12	3.36736e-09	0.98036	1.21071e-08
3	POSITIVE	A	phenolic compound	C9 H12 O4	0.2	184.074	185.081	6.504	3.83803e+06	2.58314e+06	2.96824e+06	2.76479e+06	2.23891e+06	2.38216e+06	2.43463e+06	3.73736e+06	3.70695e+06	3.49264e+06	5.84017	8.80396	3.70527	2.79913	2.04729	13.9166	1.13405	3.88421	2.42607	1	0.999949	1	0.0341399	0.00350807	0.0265864	2.55351e-14	2.55351e-14	2.55351e-14	0.989713	0.999996	0.944028	2.81997e-14	3.13083e-14	2.75335e-14	1	1	1
3	POSITIVE	C	phenolic compound	C10 H8 O4	-0.1	192.042	193.049	12.706	3.73834e+06	2.0216e+06	240285	2.04864e+06	851806	184052	749778	3.335e+06	239483	3.57206e+06	0.743297	2.29975	2.54328	3.62316	1.71256	9.25568	2.32338	4.49067	1.56182	2.10521e-08	0.838918	1.80836e-07	4.07397e-10	3.79696e-14	1.2304e-10	3.42251e-10	4.55191e-14	1.32261e-10	0.996024	0.99996	0.947042	1	0.999333	1	1	0.999036	0.998803
3	POSITIVE	D	phenolic compound	C11 H12 O3	-0.02	192.079	193.086	6.695	5.52584e+06	5.21587e+06	5.17948e+06	5.28697e+06	2.065e+06	2.00914e+06	1.92134e+06	3.32197e+06	3.61371e+06	3.50789e+06	15.43	20.2181	16.6452	45.0321	11.4993	32.5479	3.38063	5.91914	7.43996	2.55351e-14	5.19446e-08	7.10765e-13	0.0167726	0.978686	0.0872688	4.20805e-09	0.993257	0.989018	2.68674e-14	0.0246976	6.12843e-14	1.40071e-06	1	0.0142526	1.43063e-12	0.983768	7.42517e-13
3	POSITIVE	G	phenolic compound	C9 H6 O5	-0.07	194.022	195.029	4.935	6.98262e+06	441006	1.85735e+06	4.2476e+06	1.4178e+06	3.56841e+06	36164.3	73467.1	4.35584e+06	50092.1	15.3869	39.9547	9.54948	32.6948	6.43331	20.4248	6.78099	29.8841	14.5478	3.78364e-13	0.00085105	2.91018e-11	0.0347405	0.999991	0.00534635	6.82979e-09	0.234574	0.000313877	3.87579e-12	0.000137343	3.34833e-09	1.45761e-06	0.387446	0.889161	4.4094e-09	0.958889	1.12124e-09
3	POSITIVE	C	phenolic compound	C13 H10 O2	-0.02	198.068	199.075	15.377	2.51444e+06	2.01332e+06	45255.4	1.48045e+06	223346	50791.9	49134.8	2.30439e+06	41592.1	1.4583e+06	12.669	17.0039	12.535	14.6181	3.21439	19.8271	9.24655	5.56736	27.7114	4.87689e-10	0.00437611	2.15291e-07	0.741893	6.32464e-06	0.202408	6.35035e-08	9.21847e-07	0.00264101	3.17148e-06	1.06001e-06	0.998779	6.41297e-09	0.958199	0.441573	0.00114485	0.906745	0.0180834
3	POSITIVE	C	phenolic compound	C13 H10 O2	0.01	198.068	199.075	15.626	2.70347e+06	2.31123e+06	39432.5	1.68131e+06	196743	44970	59266.8	2.59849e+06	37059	1.53985e+06	20.1579	35.2068	48.8235	8.98218	10.4881	11.705	11.8004	19.6875	5.02545	3.41061e-12	2.27854e-09	0.000187997	3.25786e-05	0.987017	4.90175e-05	0.67131	5.93969e-13	2.40724e-05	3.53051e-14	3.73035e-14	0.999999	0.001153	3.2796e-13	0.999979	0.998735	4.55413e-13	3.0087e-13
3	POSITIVE	A	Phenolic compound	C13 H18 O2	-0.23	206.131	207.138	7.184	2.46025e+06	1.63442e+06	1.53409e+06	1.70779e+06	1.49523e+06	1.49406e+06	1.53331e+06	2.2779e+06	2.10194e+06	2.197e+06	19.3706	34.127	47.4749	6.05546	12.539	29.4469	11.5933	20.0099	4.06487	8.33711e-12	5.03061e-09	0.000406275	7.72364e-05	0.987685	0.000294363	0.736378	1.27387e-12	5.02729e-05	5.70655e-14	8.12683e-14	0.996424	0.00234508	6.84564e-13	0.989329	0.998818	9.61231e-13	6.25278e-13
3	POSITIVE	A	Phenolic compound	C10 H12 O5	-0.24	212.068	213.076	4.054	3.56973e+06	2.5581e+06	2.45441e+06	2.67866e+06	2.55731e+06	2.93723e+06	2.69532e+06	3.37831e+06	3.40407e+06	3.29671e+06	17.6635	12.742	23.3021	1.89301	9.57159	7.30507	9.93574	23.5155	4.48819	8.35332e-13	2.53131e-14	4.8001e-10	8.65879e-08	0.539276	0.00295336	0.0588265	6.32605e-13	0.00488845	2.53131e-14	2.53131e-14	2.23745e-11	2.33551e-05	1.78302e-13	0.999999	0.130244	2.53131e-14	2.53131e-14
3	POSITIVE	I1	Phenolic compound	C13 H14 O3	-0.11	218.094	219.102	8.857	7.37899e+06	2.1902e+06	1.41067e+06	1.9646e+06	6.12209e+06	5.7721e+06	5.72751e+06	7.1482e+06	7.23656e+06	7.20104e+06	1.20381	1.96534	12.935	8.45376	17.5701	12.1127	4.89876	8.09921	1.13544	2.53131e-14	0.999834	2.53131e-14	0.0309752	0.00109003	0.00171746	0.78231	0.529081	1	2.53131e-14	0.618341	2.53131e-14	0.48784	0.0716031	0.00140173	2.53131e-14	0.941714	2.53131e-14
3	POSITIVE	I1	Phenolic compound	C13 H14 O3	-0.11	218.094	219.102	11.123	6.26904e+06	2.34689e+06	248780	1.57441e+06	5.25374e+06	5.15429e+06	5.23363e+06	3.76021e+06	3.71684e+06	3.69569e+06	37.436	56.2993	48.6542	12.9692	9.06496	9.24605	6.06843	7.04961	5.48763	0.000599584	0.0326883	0.593585	2.11434e-06	4.93294e-10	1.88426e-09	0.000166672	1.22039e-08	2.63351e-07	0.999914	0.936272	0.996095	0.33842	0.229515	0.0371474	1	1	1
3	POSITIVE	I1	Phenolic compound	C13 H14 O3	-0.13	218.094	219.102	7.716	2.45813e+06	782054	617381	822154	1.73459e+06	1.84498e+06	1.56636e+06	2.23371e+06	2.39364e+06	2.23676e+06	21.1979	36.4596	8.86859	15.5579	5.35301	5.82726	13.2145	2.61793	4.14755	2.68674e-14	0.0295855	5.63993e-14	6.86436e-10	2.53131e-14	9.06164e-13	4.84951e-07	2.53131e-14	1.65228e-09	0.375327	0.0769719	0.986091	0.00275575	0.000130485	1.00322e-05	0.994691	0.999974	0.999951
3	POSITIVE	A	Phenolic compound	C13 H14 O3	-0.04	218.094	219.102	12.009	2.8886e+06	715518	186962	511103	558540	722596	462253	1.97023e+06	2.68959e+06	2.06154e+06	48.418	8.40973	37.9708	20.2389	13.6234	18.5901	2.47766	11.0808	3.84873	0.999995	0.999486	0.990258	0.927036	0.00714409	2.49158e-05	8.48175e-10	1.20971e-10	6.78374e-09	0.159918	9.11171e-05	0.0311387	3.83211e-09	2.46735e-08	0.00120828	0.865377	0.958867	0.256661
3	POSITIVE	C	phenolic compound	C14 H10 O4	-0.39	242.058	243.065	8.45	3.91434e+06	3.23953e+06	38907.6	3.50268e+06	503528	30308.2	583016	3.08495e+06	1.21211e+06	3.21155e+06	57.1191	11.4333	39.8508	25.0951	9.19387	10.7121	7.31652	15.8481	7.575	5.34199e-06	0.141983	0.00147932	3.44352e-07	1.03128e-08	5.40333e-09	0.000572194	4.40515e-07	4.4154e-06	0.00055594	1	0.000530362	0.013564	0.243084	0.00620007	0.0129393	0.999988	0.0267187
3	POSITIVE	I1	Phenolic compound	C15 H18 O3	-0.47	246.125	247.133	11.712	8.0121e+06	249419	1.18332e+06	223226	7.11966e+06	7.44438e+06	6.62985e+06	7.16203e+06	7.34292e+06	7.10291e+06	17.5374	5.31564	10.5081	7.50312	4.62606	12.6864	11.1321	9.40679	5.94711	0.999998	1	1	0.00404045	0.00567716	0.0678664	0.994184	0.717108	0.99395	0.999931	0.855161	0.978095	0.0223113	0.171966	0.288655	0.999131	1	0.998108
3	POSITIVE	I1	Phenolic compound	C14 H16 O4	-0.5	248.105	249.112	11.545	7.35453e+06	76451.6	52892.5	51949.1	2.81733e+06	3.83507e+06	4.75087e+06	7.02112e+06	6.49064e+06	7.34016e+06	17.0703	15.1242	5.28438	9.694	17.1726	17.2671	11.1274	16.5781	15.5053	5.98259e-11	2.05191e-12	0.0377659	0.101862	0.0634684	0.562424	0.687478	1.66311e-13	0.968087	3.07754e-13	9.32587e-13	0.720544	0.00276855	3.68594e-14	0.109202	7.88441e-07	3.51963e-12	2.90878e-14
3	POSITIVE	I2	phenolic compound	C17 H10 O5	-0.2	294.053	295.06	4.219	9.36182e+06	93334.5	43503.4	46853.3	5.10098e+06	7.75489e+06	8.86285e+06	1.51164e+06	1.75605e+06	1.58357e+06	14.7988	6.24664	11.8111	7.5045	30.5311	24.7681	3.78993	13	18.5417	2.53131e-14	0.95619	2.53131e-14	0.000622907	0.639669	0.769839	0.00054714	0.660142	0.00353635	2.53131e-14	3.30323e-06	2.53131e-14	1	1	0.000127409	2.53131e-14	0.522545	2.53131e-14
3	POSITIVE	A	Phenolic compound	C15 H10 O7	-0.1	302.043	303.05	11.989	8.65673e+06	111436	43102.3	91582.2	140223	642519	228796	5.72696e+06	8.32459e+06	5.40853e+06	15.2733	6.38701	11.8771	12.5442	103.422	18.9469	1.72413	12.6457	17.4429	1.02466e-10	0.99958	1.89968e-10	0.2988	0.588011	0.999811	0.356191	0.992167	0.519935	5.78846e-11	0.0441619	3.18426e-09	1	0.96869	0.260109	2.112e-11	0.992292	5.19644e-11
3	POSITIVE	D	phenolic compound	C15 H16 O7	-0.23	308.09	309.097	6.593	2.63366e+06	1.96628e+06	593999	1.98422e+06	387327	271111	286146	2.70727e+06	2.18299e+06	2.40135e+06	1.95597	2.95114	0.764425	13.6414	3.23315	3.56821	4.83304	3.30024	2.95312	0.0494793	0.773474	0.639205	0.818086	0.00233158	0.0921875	4.02699e-06	0.00241878	0.000472973	1	1	1	3.23295e-07	2.74794e-07	1.38565e-06	1	0.989356	0.971191
3	POSITIVE	I2	phenolic compound	C18 H10 O6	0.09	322.048	323.055	4.219	5.07556e+06	553311	58423.5	260157	3.84876e+06	4.58364e+06	5.5191e+06	1.97971e+06	2.07948e+06	2.03227e+06	10.1177	13.9062	19.3034	2.46032	5.1396	5.0297	8.92279	23.6846	15.6675	9.75684e-05	6.50591e-14	4.31477e-12	0.00472003	0.603061	0.999992	1	2.79132e-12	1	3.41497e-09	2.66454e-14	3.78524e-11	0.0033888	7.19202e-13	0.999991	2.07992e-09	6.99441e-14	2.53131e-14
3	POSITIVE	C	phenolic compound	C21 H20 O8	0.31	400.116	401.123	12.475	3.09988e+06	38361.7	35327.2	122222	388734	31471.2	438994	3.0305e+06	30182.4	2.70844e+06	10.6395	26.3913	9.52686	11.9524	58.5477	4.27599	9.3626	21.6404	2.38467	4.59802e-08	2.54752e-11	0.000144944	0.00267365	0.448334	1	0.999976	1.96609e-11	1	1.20433e-11	4.28768e-13	0.00787327	0.00596662	2.74336e-12	1	0.000188025	1.37057e-11	1.51879e-13
3	POSITIVE	C	phenolic compound	C21 H20 O8	0.26	400.116	401.123	12.748	5.11071e+06	76716.7	38288.1	276086	692035	31554.7	766679	4.92439e+06	32613.6	4.49196e+06	2.95206	16.3097	47.8434	10.5488	9.30353	10.7316	17.1994	11.1439	13.1581	8.53762e-13	4.75826e-11	0.00441734	3.47925e-08	1	0.0174383	8.62421e-13	1	0.00125327	1.68243e-07	4.92418e-07	0.998131	1.81665e-07	1	0.926362	1	0.999164	0.99958
3	POSITIVE	I2	phenolic compound	C22 H14 O11	0.41	454.054	455.061	4.22	4.67291e+06	67570.5	42615.4	45114.6	2.70392e+06	3.87958e+06	3.64449e+06	753161	901984	828474	3.84838	21.5549	7.53353	9.43833	11.7374	9.45264	2.61289	3.62499	1.43573	1.78361e-09	0.999999	2.41787e-09	2.6894e-12	0.106809	9.22484e-12	3.30624e-13	2.53131e-14	3.07976e-13	0.0830479	0.949099	0.531163	2.53131e-14	2.53131e-14	2.53131e-14	0.998302	1	0.994008
3	POSITIVE	I2	phenolic compound	C22 H16 O12	0.34	472.064	473.072	4.216	8.41379e+06	88212.6	43536.7	58621	4.71111e+06	6.49942e+06	7.45387e+06	1.40679e+06	1.44961e+06	1.38752e+06	10.5221	3.86855	44.1268	12.1773	6.52213	9.67213	9.79592	11.3108	9.28475	1.56921e-11	1.26349e-06	4.35207e-14	0.703635	4.76751e-07	1.89313e-09	0.167877	0.567211	4.72988e-06	6.88338e-14	1.51656e-13	2.53131e-14	0.969262	1.35743e-05	0.000972718	3.76748e-11	2.58749e-12	2.53131e-14
3	POSITIVE	A	Phenolic compound	C24 H24 O12	0.23	504.127	505.134	11.754	1.78218e+07	45932.7	46105.2	45058.6	43514.5	46621.8	74868.4	1.65468e+06	75572.4	1.76019e+07	6.76465	11.8902	7.07822	9.28153	14.1435	12.5187	3.57682	7.86717	17.893	0.0539271	0.481927	0.000685346	3.88821e-09	3.65441e-12	2.78146e-08	0.99573	0.957298	0.204557	0.100712	0.999128	0.290998	1.0649e-08	1.53055e-12	9.08558e-10	0.00101584	0.888983	0.0177601
3	POSITIVE	A	Phenolic compound	C25 H28 O14	0.18	552.148	553.155	12.372	6.63926e+06	33461.4	34555.5	34325.8	30882.8	33009.7	96807.3	4.15162e+06	5.94465e+06	3.15912e+06	2.09648	20.7607	4.05131	13.03	31.924	2.1306	4.94812	16.7541	4.67065	2.53131e-14	0.915083	2.53131e-14	9.17376e-05	0.973828	7.7534e-08	0.00316801	0.989854	7.61604e-05	2.75335e-14	0.000781916	1.76081e-13	0.70456	1	0.0142871	2.57572e-14	0.0945366	3.13083e-14
3	POSITIVE	C	phenolic compound	C35 H36 O15	-0.15	696.205	697.212	15.306	3.3674e+06	37547.2	35606.1	79238.9	71845.9	38495.2	73841.4	3.33524e+06	50635.1	3.15587e+06	3.46861	3.99503	25.7908	9.39647	11.577	20.3198	7.68805	19.0131	14.7738	0.940395	2.35079e-07	1.63536e-06	0.000428421	0.000295337	1.04409e-08	0.00877392	6.77389e-10	9.47548e-09	0.879954	7.54696e-11	3.50597e-10	0.855221	1.83031e-12	1	2.27971e-11	1.51976e-11	2.53131e-14
3	POSITIVE	H	phenolic acid	C8 H8 O4	0.08	168.042	169.05	6.976	1.56568e+07	754266	847849	626002	1.14783e+06	3.1059e+06	1.28175e+06	4.64435e+06	1.51579e+07	5.27182e+06	5.65162	4.35462	3.63462	4.36386	1.06162	7.58403	0.809447	5.41377	2.60002	0.915642	0.738635	0.126149	0.833376	0.93679	0.0014506	0.0001536	4.72392e-05	0.000380593	0.977401	0.553652	0.982769	9.04175e-06	5.03682e-06	5.15383e-08	0.998224	0.935365	0.598678
3	POSITIVE	C	phenolic acid	C8 H8 O4	0.09	168.042	169.05	8.673	1.44678e+07	4.37084e+06	457125	3.13547e+06	2.60501e+06	457518	3.411e+06	1.33138e+07	1.60443e+06	1.42234e+07	16.779	9.50036	10.843	11.4141	1.89425	10.1975	7.36432	15.8826	23.9335	0.00802269	0.0206275	3.88048e-06	1.13106e-06	0.000293657	0.000815891	3.96643e-09	0.0150967	1.10376e-08	1.8311e-05	0.999983	9.40843e-06	0.0198729	2.24242e-07	7.23537e-05	9.23484e-13	0.0990567	1.31006e-13
3	POSITIVE	E2	phenolic acid	C8 H8 O4	0.14	168.042	169.05	3.348	7.54928e+06	3.0248e+06	6.69706e+06	6.33917e+06	775057	1.73853e+06	241829	387401	334804	516156	5.56624	9.03355	5.72939	6.43443	3.06119	11.3987	12.2406	12.1934	10.2879	2.53131e-14	0.753505	2.53131e-14	3.62556e-09	0.00180691	1.74465e-10	5.33485e-10	4.03096e-05	2.34683e-08	2.53131e-14	0.00949736	2.64233e-14	0.773378	0.608587	0.0154372	2.59792e-14	0.883087	2.55351e-14
3	POSITIVE	D	phenolic acid	C8 H8 O4	0.11	168.042	169.05	5.913	9.9582e+06	2.83472e+06	7.28089e+06	5.93387e+06	874659	1.62474e+06	997246	4.35386e+06	4.56169e+06	4.6427e+06	2.18121	1.35364	6.57557	103.034	50.5339	58.5499	7.77073	5.8748	5.8715	1	1	1	3.33198e-05	0.00199978	0.00122156	0.355876	0.319826	0.390286	0.582999	0.719181	1	0.00367619	0.238797	0.125053	1	1	1
1	POSITIVE	A	peonidin-3-(6''-p-coumaroyl)-glucoside	C31 H28 O13	0.03	608.153	609.16	14.901	1.59212e+07	44600.8	43368	45028.8	52762	197969	461986	9.20498e+06	1.04132e+07	1.56361e+07	3.37242	3.34463	2.5016	5.42416	1.6946	7.58706	6.56213	5.20522	3.11747	2.57572e-14	0.99007	2.59792e-14	3.67262e-13	5.4859e-11	6.77236e-14	2.63789e-13	3.38414e-08	7.92699e-14	7.32747e-14	0.0239637	7.24754e-13	0.999738	0.000973062	0.999993	3.18634e-12	0.126269	5.60423e-11
1	POSITIVE	A	peonidin 3-O-acetyl-glucoside fragment	C16 H12 O6	-0.24	300.063	301.071	13.892	3.52672e+07	109931	97872.4	105637	90172.1	133068	99873.5	1.91596e+07	3.3398e+07	1.57171e+07	4.56287	3.05105	9.22734	16.7318	3.05725	11.943	7.98295	30.858	5.80716	0.000485279	0.999971	0.000219492	2.59726e-12	6.92852e-10	5.23803e-13	2.68674e-14	3.9746e-14	2.55351e-14	1	0.601936	0.721152	2.68935e-07	5.11413e-09	1.8383e-07	0.117301	0.453537	0.992199
1	POSITIVE	A	peonidin 3-O-acetylglucoside	C24 H24 O12	0.32	504.127	505.134	13.893	3.69116e+08	163439	102457	147415	399382	976274	1.56823e+06	2.25817e+08	3.38948e+08	1.52813e+08	5.82863	8.52357	7.24014	11.806	7.27023	1.97858	0.939908	10.2337	5.17428	2.53131e-14	0.999973	2.53131e-14	3.97232e-10	0.0898199	3.98217e-11	8.91818e-06	0.965732	2.7504e-06	1.34115e-13	0.722311	3.81917e-13	3.88578e-13	0.00992528	7.66054e-14	2.53131e-14	0.971132	2.53131e-14
1	POSITIVE	H	peonidin 3-glucoside hemiketal fragment (-glucose)	C16 H14 O7	-0.04	318.074	319.081	10.484	1.03599e+07	44819.4	81860.8	43997	43674.7	313653	162420	1.46611e+06	9.99153e+06	1.41453e+06	17.4816	44.5573	19.4316	10.0492	60.2082	14.2023	11.5312	9.13613	6.26753	1.29614e-09	0.828325	2.32258e-10	0.253612	0.924813	9.93659e-06	0.113509	0.995021	5.0176e-05	6.42221e-09	0.0346205	1.35041e-06	0.999891	0.508217	0.991247	2.28467e-07	0.373227	1.06628e-05
1	POSITIVE	H	peonidin 3-glucoside fragment (-glucose)	C16 H12 O6	-0.15	300.063	301.071	10.268	1.82146e+08	149908	143009	144105	416847	4.6717e+06	3.18264e+06	2.23476e+07	1.6998e+08	2.16062e+07	6.5772	4.63174	3.74951	8.11538	2.46649	10.7893	3.11981	6.9793	1.83955	0.999873	0.999987	0.993643	5.19607e-12	9.61431e-12	1.13265e-12	2.30276e-06	1.36263e-05	5.5409e-06	1	0.767972	0.654509	1.11041e-07	6.77221e-08	3.7049e-09	0.999716	0.991983	0.999993
1	POSITIVE	H	peonidin 3-glucoside	C22 H22 O11	0.54	462.116	463.124	10.271	9.54043e+08	137754	123925	147802	2.30155e+06	2.83189e+07	1.69478e+07	1.18251e+08	8.92796e+08	1.1868e+08	3.41657	5.18494	14.9674	16.691	6.78996	18.2921	0.6347	13.6497	12.618	8.78497e-12	0.761899	4.64551e-11	1.48701e-11	2.53131e-14	5.39035e-12	0.00061806	2.66454e-14	2.29786e-06	0.000227507	0.999583	7.53673e-05	8.34198e-09	7.74654e-09	1.18399e-07	0.000254891	0.901547	0.00400928
1	POSITIVE	A	Peonidin 3-acetylglucoside hemiketal fragment	C16 H14 O7	-0.13	318.074	319.081	12.077	6.3385e+06	58959	54226.5	55492.8	69134.5	54601.8	113501	1.07404e+06	1.52271e+06	6.70489e+06	3.89935	112.554	14.6036	13.0212	93.2831	14.4106	9.32466	52.0855	8.06068	1.66525e-08	0.89457	1.14372e-07	0.746594	0.999999	0.00296783	0.944804	0.774293	0.000848304	2.74513e-07	0.00571024	0.000992841	0.999878	0.895881	0.999308	1.11197e-06	0.000606591	0.0564878
2	POSITIVE	C	pantothenic acid	C9 H17 N O5	-0.15	219.111	220.118	2.29	3.79533e+07	2.72377e+07	1.35359e+07	2.73242e+07	2.44606e+07	1.45038e+07	2.43799e+07	3.65099e+07	1.95679e+07	3.40408e+07	20.9375	4.80215	14.9144	12.7538	5.15239	18.0768	7.38701	11.6397	3.73844	2.53131e-14	2.62013e-14	0.0395338	1.0468e-06	0.936767	0.0184525	0.094209	0.543529	0.00390022	2.53131e-14	2.53131e-14	0.992638	0.000327415	0.99568	0.99695	2.53131e-14	2.53131e-14	0.99015
3	POSITIVE	E1	norisoprenoid	C13 H18 O	-0.14	190.136	191.143	14.014	6.28368e+06	5.9122e+06	3.03574e+06	5.93986e+06	555632	560753	452372	183144	146278	144788	36.8494	7.35146	26.0601	15.0512	2.41584	2.01979	5.12538	4.91843	15.0091	1.29903e-11	3.24112e-08	6.42114e-05	4.39686e-11	2.53131e-14	3.24185e-14	1.24183e-10	2.53131e-14	4.79616e-14	0.999964	0.999999	0.998893	0.984261	0.562987	0.857059	0.0640707	0.997335	0.0146653
3	POSITIVE	E1	norisoprenoid	C13 H20 O2	-0.25	208.146	209.154	12.789	6.08375e+06	5.59812e+06	1.31802e+06	5.3546e+06	2.41091e+06	814794	2.03211e+06	2.13346e+06	713098	1.96509e+06	15.997	4.37854	16.1963	44.8768	5.6701	82.5639	25.0014	1.81684	11.9423	0.00268875	9.38568e-06	0.149956	0.0670718	0.338475	1.86163e-10	2.1765e-05	0.0911508	1.14233e-10	0.0190815	4.4767e-08	3.25953e-10	9.04222e-08	0.995911	0.999927	2.35616e-10	0.986944	8.48124e-11
4	POSITIVE	E1	norisoprenoid	C13 H18 O	-0.14	190.136	191.143	12.786	6.47882e+06	6.08197e+06	1.80112e+06	5.8991e+06	2.53258e+06	942160	2.20138e+06	2.57951e+06	1.14367e+06	2.18048e+06	4.67474	9.32892	6.80461	4.31252	6.2605	17.2435	11.5008	4.15446	6.19714	6.28558e-10	0.00173157	6.11434e-07	2.22498e-07	2.43805e-13	2.29623e-09	0.0291131	7.12958e-09	0.0867213	0.968856	0.700096	0.998469	1.43227e-09	5.57874e-08	1.74325e-07	0.713084	0.654695	1
3	POSITIVE	D	N compound	C20 H11 N7	0.21	349.108	350.115	8.761	9.60246e+06	6.48291e+06	2.29954e+06	6.26742e+06	323446	375589	403320	7.3365e+06	8.61591e+06	8.71394e+06	0.346231	6.40041	0.730673	3.11026	1.71111	8.03512	1.24867	2.41925	1.42255	0.079994	0.990525	0.357136	0.00445131	5.95458e-07	0.0215911	2.53131e-14	2.53131e-14	2.53131e-14	0.822553	0.761475	0.0892119	2.53131e-14	2.53131e-14	2.53131e-14	0.999937	0.996507	0.999993
3	POSITIVE	E1	N compound (fragment C20 H9 N O8: - CO)	C19 H9 N O7	0.07	363.038	364.045	5.025	5.90968e+06	1.25026e+07	31827.9	6.85711e+06	1.26581e+07	53370.9	342595	8.16969e+06	49895	1.95051e+06	18.6065	4.20891	6.46281	6.32281	9.53762	17.8545	6.82205	4.66734	4.6689	5.35472e-07	0.998891	1.96544e-07	0.999968	0.00289762	0.998828	0.481313	0.483457	0.237205	0.00205915	0.989843	0.000327662	0.277187	0.192969	0.0748431	0.00129114	1	0.000953772
3	POSITIVE	E1	N compound (doubly charged ion)	C88 H169 N9 O71 S5	-0.8	2647.85	1324.93	11.312	3.71236e+07	2.86281e+07	5.00125e+06	3.42966e+07	736723	108679	582121	114198	114537	114966	31.0057	39.8581	28.1504	32.3339	27.5324	47.1881	4.04108	10.3607	3.58035	0.999777	0.999742	1	0.119148	0.369291	0.996217	6.5418e-09	5.97631e-11	2.14038e-08	0.00311535	0.0757191	0.806151	4.89544e-07	5.87241e-12	7.65904e-09	0.00499064	0.999984	0.0023272
2	POSITIVE	F	N compound (dipeptide leu-pro)	C11 H20 N2 O3	-0.26	228.147	229.155	1.526	1.94201e+07	1.50296e+07	1.88789e+07	1.38115e+07	1.17649e+07	1.49818e+07	1.16359e+07	1.04552e+07	1.32792e+07	1.1463e+07	3.00319	13.0241	8.37604	19.5863	1.76891	14.9895	5.258	10.4212	9.54285	3.41949e-14	0.1468	1.06581e-13	6.75787e-10	0.000562411	2.14539e-10	1.43083e-06	0.285324	0.00390443	5.72697e-12	0.0201384	3.35709e-10	0.000672375	4.90507e-06	7.78847e-08	7.7093e-11	0.928381	2.04285e-11
3	POSITIVE	F	N compound (dipeptide leu-pro)	C11 H20 N2 O3	-0.29	228.147	229.155	5.355	2.78083e+07	4.96207e+06	2.72196e+07	2.03832e+06	1.85884e+06	6.49301e+06	107327	3.7531e+06	1.39351e+07	145272	16.5359	45.6087	29.0054	12.8646	17.3894	21.2025	10.3981	21.5525	5.13342	2.1354e-12	8.51985e-13	0.912223	0.367261	0.407806	0.0579092	0.997695	8.42242e-11	0.550954	2.01617e-12	1.79456e-12	1	0.113983	1.03391e-09	0.879778	0.0911315	6.82943e-12	1.79323e-10
4	POSITIVE	F	N compound (C58 H90 N8 O30 -3 pentose)	C43 H66 N8 O18		982.451	492.233	5.43	7.31233e+06	78333.4	7.30653e+06	113359	28040.7	28230.5	33920.4	28099.6	53667.4	26060.3	10.2057	14.3671	11.0777	7.01175	4.6502	10.3669	7.7578	14.9722	7.48968	0.998151	1	0.996867	2.53131e-14	2.53131e-14	2.53131e-14	0.955512	0.999902	0.999999	0.996132	0.999937	0.999991	2.53131e-14	2.53131e-14	2.53131e-14	1	0.84946	0.846116
2	POSITIVE	E1	N compound (C10H11NO2 fragment - H2O)	C10 H9 N O	-0.02	159.068	160.076	5.88	9.91024e+06	1.03286e+07	34190.7	1.24867e+06	4.68399e+06	38733.9	2.02488e+06	1.01037e+06	50883.1	1.17527e+06	12.2175	3.09523	5.90145	18.1784	1.98335	26.5404	5.25597	4.82406	6.96347	2.53131e-14	0.112373	2.53131e-14	1.59428e-13	0.934364	2.55351e-14	0.82537	0.993124	0.999989	1.85254e-10	1.31515e-08	0.0411326	6.99441e-14	0.503925	2.55351e-14	2.53131e-14	0.0025314	2.53131e-14
3	POSITIVE	E1	N compound (C10H11NO2 fragment - H2O)	C10 H9 N O	-0.04	159.068	160.076	7.329	3.42136e+06	3.53538e+06	50183.6	1.14002e+06	1.65214e+06	31081	458950	226100	36501.2	364011	27.115	14.2638	2.9825	18.6509	18.4844	34.7532	5.12208	20.1489	3.32411	3.20188e-13	0.972442	6.27942e-13	2.16369e-09	0.893679	1.35358e-12	0.661847	0.999999	1	4.33136e-06	2.9719e-06	1	2.67766e-10	0.773665	1.5381e-12	9.37028e-14	0.111238	5.95968e-13
3	POSITIVE	F	N compound - fragment of C58 H90 N8 O30 (-pentose)	C53H82N8O26	-0.89	1246.54	624.275	6.291	8.10615e+06	2.17029e+06	7.97512e+06	2.82461e+06	938304	945311	730067	57314.8	129532	27182.1	4.51746	3.06515	2.75735	13.0303	5.15862	9.33623	3.72945	3.03366	1.39366	1.17235e-11	0.971091	3.45857e-11	2.53131e-14	2.55351e-14	2.53131e-14	0.169111	9.52571e-14	0.00030902	0.0274872	0.639195	0.601872	2.53131e-14	2.53131e-14	2.53131e-14	0.0158055	0.514833	0.56255
3	POSITIVE	F	N compound - fragment of C58 H90 N8 O30 (-2 pentose)	C48 H74 N8 O22	1.04	1114.49	558.254	6.294	5.77073e+06	393884	34665.2	61941.3	1.52457e+06	26956.1	106304	2.3806e+06	28209.7	235229	1.68717	1.47935	4.23133	10.9851	4.40739	11.5948	2.28486	4.22642	0.919159	3.68594e-14	0.68148	7.06102e-14	2.53131e-14	1.41029e-11	2.53131e-14	0.279207	2.57572e-14	0.00032374	0.00012234	0.020393	0.28758	2.53131e-14	2.53131e-14	2.53131e-14	0.817164	0.773206	1
1	POSITIVE	I2	N compound	C13 H7 N7 O4	0.12	325.056	326.063	6.838	5.31208e+06	1.66267e+06	748850	1.35566e+06	3.98365e+06	4.49972e+06	4.12625e+06	1.23644e+06	1.40194e+06	1.41846e+06	15.844	25.2229	31.4357	16.6776	24.4969	29.9072	15.756	24.836	6.79294	0.00783728	0.841738	0.148834	0.920573	0.999977	0.999944	9.24462e-06	2.50098e-11	9.5031e-06	0.000252057	0.359653	0.0314366	0.000101848	1.69114e-11	2.07844e-05	0.00118903	0.8346	5.91466e-05
3	POSITIVE	D	N compound	C7 H7 N O3	0.06	153.043	154.05	2.047	5.18334e+06	3.70986e+06	3.66573e+06	4.08797e+06	1.12235e+06	1.00116e+06	1.03695e+06	4.76007e+06	4.48982e+06	4.94134e+06	25.5141	12.9174	8.70172	14.8748	56.9742	47.3957	18.7053	24.2273	61.0167	6.70094e-07	0.000123993	0.139085	0.0419314	0.952821	0.999983	0.999514	0.957566	0.760812	1.9199e-08	4.40681e-07	0.469783	0.0129753	1	0.542242	1.24906e-05	1.62541e-05	1
3	POSITIVE	E1	N compound	C7 H11 N O3	0.26	157.074	158.081	2.195	1.87696e+07	1.43248e+07	253772	8.96849e+06	7.28053e+06	408161	3.11707e+06	1.07989e+07	2.02923e+06	6.94936e+06	3.55406	6.66171	13.0863	13.4522	15.5976	7.63409	6.99089	20.2152	8.55292	2.53131e-14	0.953503	2.53131e-14	1	1.26915e-05	1.11255e-05	0.629516	6.63109e-07	0.0552801	2.57572e-14	1.94778e-06	3.97238e-13	0.723367	0.714134	0.0100073	3.30846e-14	0.203569	8.83738e-14
3	POSITIVE	E1	N compound	C8 H17 N O2	0.01	159.126	160.133	6.494	1.66724e+07	1.65258e+07	94539.9	1.33567e+07	1.02697e+07	31514.4	6.33856e+06	9.49624e+06	96616.3	5.39807e+06	7.72251	3.96449	2.86585	8.87226	6.63148	8.50095	8.8516	5.17844	10.8429	2.85112e-08	1	3.72653e-08	0.205634	0.999999	0.552906	0.00782228	0.000137292	0.241298	2.70821e-06	0.999784	1.14452e-06	3.36367e-05	0.000227288	0.00491656	5.34329e-07	0.571535	1.52752e-05
3	POSITIVE	E1	N compound	C10 H13 N O	-0.01	163.1	164.107	10.006	2.24829e+07	2.09139e+07	131623	2.26753e+07	3.43969e+06	57042.2	2.74934e+06	9.86966e+06	75250.5	1.00126e+07	12.2171	37.5062	2.14282	7.6422	25.2591	4.93983	2.07595	3.26945	0.533822	2.55351e-14	0.999112	2.55351e-14	0.99679	1	0.999915	0.99684	0.779746	0.999996	2.55351e-14	0.999475	2.55351e-14	1	0.753076	0.996496	2.53131e-14	1	2.53131e-14
3	POSITIVE	H	N compound	C17 H21 N5 O3	0.04	343.164	172.589	2.255	3.58304e+06	1.86825e+06	126959	36145.3	2.31457e+06	378129	42091.6	1.51206e+06	3.4148e+06	36091.6	8.6909	2.68619	15.4727	3.68645	5.04843	13.642	2.21889	11.937	15.6266	1.00913e-07	2.53131e-14	3.44169e-14	0.00881339	0.00014854	3.19231e-09	0.000802086	7.24754e-13	1.21157e-09	6.49072e-09	2.53131e-14	2.53131e-14	0.954954	3.24185e-14	0.994839	5.82632e-11	2.53131e-14	2.53131e-14
3	POSITIVE	A	N compound	C7 H11 N O4	0.06	173.069	174.076	7.141	2.95908e+06	1.70146e+06	1.75811e+06	1.77965e+06	2.22906e+06	2.11581e+06	2.41087e+06	5.31674e+06	5.67832e+06	4.8392e+06	10.9485	12.5964	7.42997	12.3362	3.74994	24.3182	14.4122	17.2265	25.969	0.999605	1.49587e-10	2.77091e-10	0.999999	0.919997	0.881844	1	1.3789e-13	0.999982	0.999878	5.33324e-10	3.12495e-10	0.999982	2.99982e-13	0.977205	1.78302e-13	2.57581e-10	2.53131e-14
3	POSITIVE	B	N compound	C15 H30 N4 O5	0.26	346.222	174.118	1.495	2.66172e+06	686169	90364.5	151756	1.74965e+06	135371	149779	1.95985e+06	1.88181e+06	74035.3	12.4476	9.39857	48.9993	6.59916	22.5893	11.9085	6.53897	3.09855	4.87359	3.08642e-14	5.61773e-14	0.438253	6.73363e-08	0.999126	0.267036	4.71639e-07	1	0.117847	1.24545e-11	1.63629e-11	0.999998	0.919241	0.999963	0.999867	5.49583e-12	3.27716e-12	0.999222
3	POSITIVE	E1	N compound	C10 H11 N O2	0.13	177.079	178.086	5.877	1.46137e+07	1.51949e+07	35551.8	1.7671e+06	7.02768e+06	29405	3.18142e+06	1.35038e+06	31175.1	1.62781e+06	2.75129	21.5385	11.0673	8.49022	4.68249	6.31859	3.44434	12.2473	6.43759	5.57755e-10	0.997652	1.27506e-09	3.43015e-12	0.00197074	1.90497e-11	1.24922e-12	2.53131e-14	1.15885e-12	1	0.956268	0.942451	2.53131e-14	2.53131e-14	2.53131e-14	1	0.99926	0.99947
3	POSITIVE	E1	N compound	C10 H11 N O2	0.1	177.079	178.086	7.331	7.07224e+06	7.12326e+06	85850.3	2.33103e+06	3.23546e+06	73419.2	954506	577512	49584.1	788180	20.4153	41.4733	14.8424	11.1541	16.727	13.8776	12.7793	12.217	7.17701	6.94556e-13	0.990364	3.92131e-13	0.99992	0.000448957	0.721593	0.999948	0.0489036	1	1.83523e-10	0.999979	2.78601e-10	0.991192	0.39363	0.695522	7.0346e-12	0.999805	4.49663e-12
3	POSITIVE	E1	N compound	C8 H13 N O4	-0.1	187.084	188.092	3.92	4.61098e+06	4.33127e+06	38761.1	3.65121e+06	1.8228e+06	51749.7	961120	2.35776e+06	50054.6	1.59274e+06	6.08101	11.1225	31.4752	12.997	5.21221	55.9852	43.9905	10.4411	3.35183	2.24859e-07	0.991774	8.81266e-07	0.000182936	0.0709546	4.17781e-06	6.98718e-10	0.000531946	4.24988e-10	3.95796e-09	2.51337e-10	0.346107	1.56919e-12	1.21372e-06	8.42394e-05	0.913198	0.913199	1
3	POSITIVE	H	N compound	C8 H16 N2 O3	-0.04	188.116	189.123	2.416	3.43902e+06	590085	510987	162424	297511	238739	37523.7	341494	3.24082e+06	42230.9	10.9783	4.87141	1.28806	2.89278	24.2119	3.81098	17.2289	6.7924	10.5123	2.53131e-14	0.0016414	2.55351e-14	2.61434e-06	4.30405e-06	1.11251e-11	2.85271e-07	0.27853	1.15726e-08	2.53131e-14	4.08555e-10	6.63469e-13	0.892193	0.000498459	0.000206015	2.70894e-14	2e-05	4.99378e-13
3	POSITIVE	D	N compound	C10 H10 N2 O2	-0.1	190.074	191.081	8.004	2.59518e+06	2.73155e+06	2.7817e+06	2.82845e+06	126263	134595	141983	1.09948e+06	1.12002e+06	1.09517e+06	2.97455	1.30432	6.73201	7.97339	10.1974	10.6649	0.984582	12.0315	4.86185	6.57252e-14	0.89382	1.34559e-13	6.47192e-07	0.999993	1.87009e-08	1	4.4283e-11	0.994167	1.03119e-10	0.0281695	8.32074e-09	6.88198e-07	6.30547e-11	6.3056e-09	1.4445e-06	0.999823	3.36833e-06
3	POSITIVE	E1	N compound	C11 H15 N O2	0	193.11	194.118	7.853	7.91731e+06	7.92604e+06	33580.4	4.41245e+06	3.74477e+06	43307	561102	4.89596e+06	96649.7	478874	17.7115	7.17379	41.4129	12.0601	21.5687	25.7961	5.77579	26.3739	3.52805	1.75069e-06	7.95985e-12	2.91193e-07	6.86292e-06	0.0197294	0.999997	0.0169325	7.97734e-07	0.997514	1.53588e-12	5.39568e-14	0.000581842	0.0192486	3.02801e-09	0.999947	0.0446432	6.54365e-13	1.00364e-11
3	POSITIVE	H	N compound	C10 H16 N2 O2	0.09	196.121	197.128	5.851	2.70207e+06	37060.4	46119.4	49430.9	100207	25093.7	35023.2	806717	2.38771e+06	770228	2.58887	19.5227	10.1398	9.85463	36.839	19.3772	3.61453	21.8534	12.6201	4.13003e-14	1	4.39648e-14	0.785064	0.999296	0.463864	0.985332	0.999976	0.473108	1.08802e-13	0.996781	1.67866e-13	0.998809	1	1	6.95e-14	0.883915	1.46105e-13
3	POSITIVE	E1	N compound	C8 H3 N7	0.03	197.045	198.052	6.765	2.0624e+06	1.61706e+06	134156	1.26364e+06	420846	75944.3	327847	730448	153875	846953	11.8177	4.26313	44.3202	15.1463	6.81715	17.4423	10.2946	12.0692	18.2766	1.06458e-10	6.93314e-06	1.7053e-13	0.77326	1.95276e-06	1.50061e-08	0.352551	0.67757	1.1782e-05	2.93987e-13	8.55094e-13	2.53131e-14	0.997371	4.83232e-05	0.00995562	1.97214e-10	1.49691e-11	2.53131e-14
3	POSITIVE	I2	N compound	C11 H19 N O2	0.06	197.142	198.149	6.014	3.53535e+06	35532.8	38238.3	37226.8	3.10419e+06	3.46334e+06	3.39871e+06	40988.2	42011.3	34243	14.1237	12.4582	6.39358	9.3408	13.1217	21.7645	10.284	20.8088	16.1172	3.39728e-14	3.79696e-14	0.999899	2.02057e-08	0.998865	0.979752	8.86519e-05	1.23457e-13	0.316771	2.53131e-14	2.53131e-14	0.994292	0.00166207	1.803e-13	0.868413	3.36083e-07	2.57572e-14	7.42073e-13
3	POSITIVE	H	N compound	C9 H14 N2 O3	0.12	198.1	199.108	1.524	3.05014e+06	202284	86014.5	174056	257961	73119.4	155656	789947	2.3789e+06	624001	9.42476	9.9916	9.47118	16.4376	3.89402	13.4667	2.79853	3.16139	1.06534	2.53131e-14	0.99799	2.53131e-14	0.603182	0.94268	0.911534	0.041314	0.998847	0.993389	2.53131e-14	1	2.53131e-14	0.756199	0.99962	0.999885	2.53131e-14	0.533371	2.53131e-14
3	POSITIVE	H	N compound	C9 H18 N2 O3	-0.11	202.132	203.139	2.318	9.33647e+06	3.26091e+06	1.28758e+06	131780	2.19554e+06	751785	40616.5	1.98041e+06	8.75342e+06	34167.4	6.90553	12.849	12.6486	8.82604	5.54728	9.50331	2.21078	4.54995	2.47773	7.63047e-11	0.996442	1.75557e-10	8.59313e-14	7.10594e-06	4.03011e-13	2.9976e-14	2.53131e-14	2.77556e-14	0.987273	0.643037	0.98796	2.53131e-14	2.53131e-14	2.53131e-14	0.959044	1	0.951371
3	POSITIVE	H	N compound	C9 H18 N2 O3	-0.05	202.132	203.139	1.939	5.5233e+06	211142	204368	29201.1	220501	241467	32148.7	206662	4.73202e+06	27561.1	25.235	16.607	8.79713	11.346	15.286	53.8801	12.3928	19.5413	31.4261	2.04715e-08	1.58749e-05	0.0113954	0.000128421	0.863068	0.974147	6.8107e-05	2.51215e-07	0.121714	5.9166e-11	4.56655e-09	0.0257027	0.999993	2.57163e-06	0.0155731	2.94304e-06	3.22631e-11	1.70432e-06
3	POSITIVE	E1	N compound	C8 H18 N4 O2	-0.07	202.143	203.15	5.88	2.73845e+06	2.50448e+06	29808.8	37794.1	448681	24527.7	30143.6	578114	28816	26610.3	13.2741	5.66858	24.2365	9.55104	19.8433	8.86867	25.9953	30.9695	6.11897	2.79776e-14	0.999857	2.95319e-14	0.919844	0.987005	0.65982	0.997232	0.777526	0.155464	2.73115e-14	1	2.73115e-14	0.999649	0.998322	0.973834	3.10862e-14	0.76189	2.68674e-14
3	POSITIVE	B	N compound	C19 H30 N4 O6	-0.32	410.216	206.115	1.515	3.80945e+06	864868	63569.3	163343	2.7396e+06	84290.9	181746	3.32492e+06	575936	84011.6	5.34689	1.49309	4.02198	2.24904	7.96123	11.5528	4.24757	3.53055	0.805803	0.93282	0.986115	0.443589	7.7871e-13	1.86628e-12	1.70752e-13	2.67564e-13	5.95968e-13	2.37144e-13	1	0.85047	0.840727	0.746652	0.746653	0.999683	1	0.996932	0.997487
3	POSITIVE	E1	N compound	C11 H15 N O3	-0.06	209.105	210.112	5.864	2.92492e+06	2.74833e+06	44855	849979	1.98537e+06	26312.3	95091.8	1.96493e+06	43799.9	94591.6	5.08511	1.03915	5.55075	6.65944	3.80889	11.1208	4.07933	3.19427	0.747557	1	1	1	3.73479e-13	1.46416e-12	2.82219e-13	1.28752e-07	1.47533e-07	4.69464e-08	0.469893	0.999815	0.227769	2.55351e-14	2.59792e-14	2.53131e-14	1	0.999	0.99876
3	POSITIVE	H	N compound	C11 H18 N2 O2	-0.32	210.137	211.144	8.411	8.80394e+06	205372	74696.4	160023	145174	96475.3	92458.5	2.38828e+06	7.51647e+06	2.40834e+06	3.40013	2.05324	6.10195	8.25129	1.58855	10.8139	7.23339	5.97791	8.38157	0.971598	0.996436	0.657751	0.989466	0.999403	0.151064	0.000166013	0.000301168	0.00628376	0.996796	0.938818	0.999894	2.93275e-05	9.35462e-05	1.97799e-05	0.89439	0.979111	0.999988
3	POSITIVE	H	N compound	C11 H18 N2 O2	-0.15	210.137	211.144	7.708	2.88304e+06	47230.4	28094.8	30424.4	29305.4	29112.9	31191.8	858616	2.4121e+06	724729	7.11053	6.99991	10.3732	11.5723	27.3657	0.887255	19.0664	17.3576	6.4387	2.53131e-14	1	2.53131e-14	0.888987	0.00141449	0.632336	0.994695	0.00371907	0.253473	2.53131e-14	0.999761	2.53131e-14	0.999577	0.9999	0.997884	2.53131e-14	0.676628	2.53131e-14
3	POSITIVE	H	N compound	C10 H18 N2 O3	-0.09	214.132	215.139	1.753	4.59893e+06	894249	951736	182461	706783	533529	52836	1.14909e+06	3.77572e+06	46838.3	58.2704	27.3349	11.9526	21.3811	44.4971	8.18073	3.07506	11.1599	11.9296	3.2576e-06	0.000227711	0.387543	2.35075e-05	0.895259	4.48154e-08	0.559804	0.999945	0.000100629	3.945e-11	0.408968	4.60176e-10	0.0011743	0.680889	0.00478283	2.58905e-07	0.800676	3.33728e-06
3	POSITIVE	E1	N compound	C10 H17 N O4	-0.16	215.116	216.123	3.919	4.5408e+06	4.25701e+06	40160.6	3.74904e+06	1.70855e+06	52271.5	889931	2.20033e+06	53144.1	1.50581e+06	5.20785	9.52946	2.57966	5.27375	7.50334	6.21803	8.65089	9.97727	8.56174	1.72307e-13	0.924078	3.77476e-13	1.04781e-09	1.92476e-05	1.37784e-10	9.86848e-11	3.5192e-07	4.40785e-11	2.74569e-11	0.106232	8.01723e-10	0.483589	0.350568	0.972732	2.13356e-11	0.539421	1.85745e-10
3	POSITIVE	E2	N compound	C11 H21 N O3	-0.19	215.152	216.159	16.484	3.67794e+06	58657.6	132186	2.80259e+06	129211	121127	740455	94573.3	111029	1.44946e+06	8.90331	28.4723	13.7339	4.89144	18.0876	14.6863	11.4405	17.8854	32.1841	5.72875e-14	5.53479e-05	4.31566e-12	0.543931	0.463991	1.25555e-09	0.339659	0.999993	4.79384e-10	5.41789e-14	7.32081e-12	1.40514e-05	0.999983	0.295473	0.993336	2.49578e-13	4.81615e-12	0.010437
3	POSITIVE	H	N compound	C10 H20 N2 O3	-0.13	216.147	217.155	1.604	1.45436e+07	1.8541e+06	3.22555e+06	49177.4	2.87196e+06	2.06712e+06	61201.5	1.58903e+06	1.39765e+07	44291.9	19.3782	9.1789	14.4082	24.7169	29.6036	3.38505	12.9034	21.9985	12.5112	1.50102e-13	1.09468e-13	0.999633	4.8474e-07	0.703572	0.988219	0.161303	1.31038e-08	0.987899	2.55351e-14	2.53131e-14	0.885492	7.0919e-05	1.5646e-07	1	3.22905e-10	4.52971e-14	2.15626e-08
3	POSITIVE	H	N compound	C9 H18 N2 O4	-0.13	218.127	219.134	1.814	6.89135e+06	148980	178258	31109.5	165386	94161.4	35785.8	185649	5.89441e+06	34905.2	21.4772	4.53062	12.0796	14.2701	7.03856	6.20225	13.0988	21.3386	25.0419	4.94658e-11	5.25358e-13	0.00087377	2.24588e-10	0.000143008	1	8.92629e-10	7.10543e-14	0.993847	6.35048e-14	2.53131e-14	1.44492e-08	0.937206	4.28946e-12	0.978751	0.00103792	2.53131e-14	2.64233e-14
3	POSITIVE	H	N compound	C9 H18 N2 O4	-0.14	218.127	219.134	2.066	1.45486e+07	4.34271e+06	1.93966e+06	98631.8	2.95868e+06	990025	71892.2	2.79039e+06	1.26254e+07	78672.7	19.2027	27.9833	7.31993	8.91766	14.6927	18.6667	16.3424	35.6821	3.94227	4.10783e-14	1	3.88578e-14	0.736108	0.712566	0.0278634	0.998138	0.998126	0.995576	2.21378e-13	0.628151	7.25864e-13	0.980383	0.97516	0.128041	7.10543e-14	1	6.75016e-14
3	POSITIVE	H	N compound	C11 H14 N2 O3	-0.15	222.1	223.108	2.871	5.12577e+06	511989	448280	30395.4	461998	545508	40023.1	319783	4.80273e+06	32116.6	2.12118	32.1585	16.4578	18.7712	14.2495	37.6003	1.82817	17.7745	2.50411	0.000177845	0.848388	0.00362084	0.385503	0.71014	0.0465095	8.44089e-10	4.30767e-14	1.64255e-10	0.43699	0.209255	0.999831	6.65865e-11	9.14824e-14	4.68092e-12	0.000119958	1	0.000117271
3	POSITIVE	H	N compound	C11 H14 N2 O3	-0.13	222.1	223.108	4.138	4.75741e+06	1.41208e+06	528832	268831	1.40513e+06	272597	88351.3	854422	4.14786e+06	81896.5	42.3194	7.71779	25.9844	13.9285	18.0394	13.3795	8.64947	18.6866	3.82693	0.205628	0.702421	0.984978	0.385122	0.999974	0.99913	3.12361e-11	5.63993e-14	1.30076e-11	1	1	1	3.57958e-12	6.68354e-14	7.19891e-12	0.00017768	0.990359	3.20142e-05
3	POSITIVE	A	N compound	C13 H22 N2 O	-0.16	222.173	223.18	6.264	3.42827e+06	1.07797e+06	987577	1.13543e+06	431868	415436	437726	3.2081e+06	3.36441e+06	3.30388e+06	16.3219	9.20203	5.73644	13.8841	104.091	9.34285	9.51354	5.87887	30.3561	2.90499e-09	0.998842	6.56474e-09	0.936866	0.77414	0.992083	0.775825	0.991822	0.486653	4.75296e-09	0.978254	1.79483e-08	0.999972	0.996659	0.931355	1.17979e-09	1	1.42309e-09
3	POSITIVE	A	N compound	C10 H9 N O5	-0.15	223.048	224.055	6.668	1.58271e+07	800750	32582.5	626386	1.40725e+06	1.80804e+06	3.08592e+06	9.56782e+06	1.54348e+07	1.19004e+07	4.85982	5.28631	6.74347	8.21052	9.3375	11.4506	1.94152	2.16019	5.60512	1	0.999431	0.994977	0.99816	0.459003	0.999998	0.000971263	0.000404866	0.0235859	0.931346	1	0.969897	0.00410622	0.034901	0.0415609	1	0.985641	0.953332
3	POSITIVE	H	N compound	C8 H9 N5 O3	-0.09	223.071	224.078	4.815	2.91779e+06	24937.4	26521	26585.2	25881.5	27274.4	26506.8	490680	2.56107e+06	511381	1.7742	3.14845	7.02947	9.21975	8.10837	14.5073	1.71512	0.425781	3.6726	0.744846	0.995626	0.990368	0.438724	0.00099219	0.0825234	3.08642e-14	2.62013e-14	2.75335e-14	0.833868	0.999999	0.925017	5.59552e-14	9.32587e-14	5.52891e-14	0.999937	0.999999	1
3	POSITIVE	D	N compound	C12 H22 N2 O2	-0.2	226.168	227.175	3.069	4.51086e+06	4.45415e+06	4.28191e+06	4.37924e+06	1.2279e+06	1.17956e+06	1.25268e+06	2.90304e+06	2.64279e+06	2.79791e+06	10.7493	4.68508	9.55543	10.5444	19.0002	13.401	3.74086	19.0636	5.77103	0.000283282	0.543206	6.33051e-06	7.20204e-10	1.54099e-13	3.10147e-09	0.0897668	0.998481	0.535426	0.0233703	0.995892	0.107708	4.00977e-08	2.3137e-13	2.94941e-10	2.74301e-06	0.0876132	0.0011496
3	POSITIVE	I2	N compound	C13 H14 N2 O2	-0.3	230.105	231.113	6.788	5.28707e+07	6.99054e+06	3.56759e+06	7.77782e+06	2.64322e+07	3.68888e+07	2.91816e+07	8.65808e+06	3.69876e+06	6.7086e+06	11.7795	2.65012	14.7512	11.2925	16.4182	13.2532	2.79333	23.6363	8.57503	0.000225505	0.990308	4.00689e-05	3.64319e-09	5.28244e-13	7.24504e-09	0.372967	1	0.799389	0.0994642	0.999989	0.184601	8.31343e-08	5.92193e-13	1.05536e-09	4.17901e-06	0.123146	0.00130275
3	POSITIVE	I2	N compound	C13 H14 N2 O2	-0.32	230.105	231.113	7.719	1.49367e+07	2.16983e+06	1.05914e+06	2.21221e+06	7.61511e+06	1.00946e+07	7.98617e+06	2.40433e+06	1.01622e+06	2.00397e+06	21.8025	9.73836	10.4925	23.4997	13.5925	36.7187	23.577	15.0905	11.4086	0.999994	3.341e-07	2.03605e-07	0.529742	0.014423	4.41231e-05	0.751477	2.03476e-06	3.40333e-06	0.714565	5.09681e-10	3.92966e-09	0.031851	5.08734e-09	0.872148	2.17643e-05	2.88547e-12	4.01901e-14
3	POSITIVE	H	N compound	C10 H20 N2 O4	-0.33	232.142	233.149	2.449	9.46631e+06	2.69191e+06	1.50895e+06	63308.5	1.81259e+06	809809	40833.9	1.73116e+06	9.14539e+06	32940.2	12.9814	10.698	6.55778	15.3087	21.1789	20.5559	13.9042	67.6861	5.83458	0.000356129	0.999901	0.00091649	0.999169	0.300629	1	1	0.909002	0.997454	1.0487e-05	0.999998	6.4189e-06	0.997143	0.956462	0.999281	2.19786e-05	1	1.68809e-05
3	POSITIVE	H	N compound	C10 H20 N2 O4	-0.33	232.142	233.15	2.11	5.08907e+06	79462.9	123895	61985	332800	74506.7	62727.6	142498	4.43362e+06	77191	5.4315	16.9367	8.76282	10.76	42.2434	11.7106	5.87113	12.3287	4.8253	2.53131e-14	0.849857	2.53131e-14	0.261975	0.999236	0.379214	0.825097	0.670382	0.999484	2.53131e-14	0.939262	2.53131e-14	0.976039	0.945844	0.718426	2.53131e-14	0.999745	2.53131e-14
3	POSITIVE	H	N compound	C12 H16 N2 O3	-0.32	236.116	237.123	2.814	6.21747e+06	5.70982e+06	908708	33589.8	1.7506e+06	672474	39752.1	1.75438e+06	5.6272e+06	36880.8	4.71452	22.7155	7.44465	11.2978	41.5645	7.05924	1.96029	20.3554	7.33137	2.64233e-14	0.954649	2.84217e-14	0.000272309	0.979118	7.34587e-07	0.00685586	0.994756	0.000459973	2.90656e-13	0.00714621	7.0346e-12	0.804681	1	0.0446806	1.02363e-13	0.303508	4.50751e-13
3	POSITIVE	H	N compound	C12 H16 N2 O3	-0.38	236.116	237.123	4.344	6.39547e+06	3.83205e+06	498906	72307.2	1.85853e+06	446774	51022	1.7174e+06	5.4756e+06	45456.2	69.6547	49.7139	17.8331	13.752	54.2317	16.8744	56.0232	11.7449	30.7577	0.996559	1.80162e-07	5.86497e-07	0.79501	1	0.0252156	0.938224	0.999595	0.7569	0.974469	0.00338832	0.000395018	0.999985	0.995903	0.456418	1	2.23858e-05	2.68865e-05
3	POSITIVE	H	N compound	C11 H11 N O5	-0.34	237.064	238.071	7.387	4.93647e+06	70428.2	221943	95841.9	176894	1.49834e+06	444058	285644	5.26589e+06	639047	21.5855	21.4578	46.1891	9.05311	17.3939	7.22106	8.77173	19.8249	45.0933	3.53817e-10	9.53119e-05	2.82521e-06	1.35142e-06	1	0.000727218	0.00347852	7.57074e-11	0.00320412	1.84741e-13	2.66757e-07	1.12532e-09	0.012997	7.56974e-11	1.43275e-07	0.0618548	1.04136e-10	5.06436e-09
3	POSITIVE	H	N compound	C11 H14 N2 O4	-0.3	238.095	239.103	1.61	3.32787e+06	1.05131e+06	444570	332135	673520	260710	54434.4	658837	2.83256e+06	46651.9	7.92899	29.9876	16.5923	9.61034	13.0609	13.3117	9.32844	15.6239	2.23681	2.53131e-14	1	2.53131e-14	0.456284	0.216078	0.248704	0.483876	0.87293	1	2.59792e-14	0.999922	2.64233e-14	1	0.92805	0.201918	2.55351e-14	0.42452	2.53131e-14
3	POSITIVE	H	N compound	C11 H18 N2 O4	-0.45	242.127	243.134	6.636	3.72909e+06	131986	34007.5	66463.7	100493	28976.3	33640.9	1.13457e+06	3.17381e+06	1.05782e+06	13.7556	4.83529	13.1887	11.8994	3.56145	4.11841	12.3562	14.8756	6.64934	5.77479e-05	2.53131e-14	2.53131e-14	0.0029654	0.00240209	0.348239	0.694603	1.80088e-10	0.968997	0.124889	2.53131e-14	2.53131e-14	8.34872e-05	1.62581e-12	0.0534054	1.57652e-13	2.53131e-14	2.53131e-14
3	POSITIVE	H	N compound	C11 H18 N2 O4	-0.45	242.127	243.134	7.082	5.38031e+06	208148	43032.4	44314.2	240499	42259.6	46187.9	555627	4.34268e+06	443869	11.2869	10.0173	5.52866	5.40901	24.5717	5.699	15.2049	8.49915	12.5758	2.53131e-14	0.913723	2.53131e-14	0.918296	0.763937	0.951217	0.87991	0.629342	1	2.53131e-14	0.954361	2.53131e-14	1	1	0.986336	2.53131e-14	0.999994	2.53131e-14
3	POSITIVE	H	N compound	C11 H18 N2 O4	-0.32	242.127	243.134	2.158	4.13572e+06	123162	208671	49855.6	118039	101913	56553.8	117231	3.31422e+06	62876.8	1.00472	4.48543	3.64893	6.35254	1.53848	6.61665	3.18595	4.35686	4.22869	1.30051e-08	0.334614	4.16711e-07	3.4639e-14	2.53131e-14	3.13083e-14	2.55351e-14	2.53131e-14	2.53131e-14	0.985834	0.635446	0.988255	0.00258744	0.000367671	4.00634e-05	1	1	1
3	POSITIVE	H	N compound	C11 H18 N2 O4	-0.32	242.127	243.134	2.574	9.18806e+06	2.45925e+06	1.96964e+06	64967.7	1.93356e+06	1.40234e+06	39313.6	1.67305e+06	8.77566e+06	34303.4	13.2037	11.6984	9.15696	3.91858	6.71176	9.97584	2.76117	3.70414	1.56999	2.53131e-14	0.00182589	2.77556e-14	1.17051e-08	2.53131e-14	1.66966e-11	1.969e-05	2.53131e-14	1.02493e-08	0.999505	0.9986	1	0.00375014	0.00149478	0.000568323	1	0.999999	0.999978
3	POSITIVE	F	N compound	C10 H16 N2 O5	-0.45	244.106	245.113	5.453	2.69638e+06	95790.2	2.44719e+06	27280.8	57960.9	1.33036e+06	26526.7	53534.5	536916	26918.3	7.86256	3.6095	14.5032	5.21037	13.407	17.6966	6.53312	6.32381	2.97809	3.40996e-11	0.0318896	2.11696e-09	0.0487306	5.77873e-11	0.94311	1.1977e-08	2.55351e-14	8.07179e-11	0.124885	0.873049	0.00741849	1.88394e-10	6.97546e-11	2.2558e-11	0.0211184	0.999581	0.0651568
3	POSITIVE	H	N compound	C12 H24 N2 O3	-0.38	244.179	245.186	6.119	4.53748e+06	426631	201738	32428.7	652625	158124	29046	373836	4.26316e+06	30248.7	0.799548	9.97159	3.41136	9.00934	4.0065	7.13757	6.89612	6.31381	6.42578	0.0366716	0.999079	0.0101007	9.88893e-10	5.33684e-12	4.41188e-09	6.03029e-12	1.6942e-13	4.08407e-12	0.906089	0.999229	0.587633	0.00313054	0.00215167	0.000100745	0.832456	0.968715	0.999946
3	POSITIVE	H	N compound	C12 H24 N2 O3	-0.48	244.179	245.186	7.359	5.99871e+06	3.59945e+06	1.62962e+06	83373.7	3.43144e+06	1.44363e+06	30405.8	2.16934e+06	5.72333e+06	30684	4.41427	4.31254	31.8981	4.50999	4.72034	12.1374	9.50236	17.5609	14.3853	3.88384e-05	2.57572e-14	1.27676e-13	0.110287	0.000409433	0.00728061	0.044603	9.37641e-11	0.230979	3.45906e-07	2.55351e-14	2.95097e-13	0.999886	6.06182e-13	0.683105	5.16019e-09	2.62013e-14	2.53131e-14
3	POSITIVE	H	N compound	C12 H24 N2 O3	-0.35	244.179	245.186	6.635	3.13906e+06	304227	326484	34522.6	763692	358136	31251.7	327134	2.93387e+06	31466.3	10.156	7.41048	3.22118	11.4331	7.00796	24.3262	1.95285	16.2773	13.9328	0.679644	2.79028e-10	3.98708e-11	0.999902	0.000106907	0.27562	0.378891	2.53131e-14	0.902276	0.00155302	3.03039e-09	6.27759e-06	0.648951	2.53131e-14	0.948084	2.53131e-14	9.67093e-11	2.53131e-14
3	POSITIVE	H	N compound	C12 H24 N2 O3	-0.43	244.179	245.186	6.845	8.47078e+06	6.37885e+06	2.39213e+06	183314	5.74284e+06	1.79694e+06	40608.8	3.73173e+06	8.01212e+06	33084.7	6.70196	4.46461	2.52886	8.88639	4.5621	10.8774	9.44451	6.82754	12.7156	1.40599e-07	1	1.79331e-07	0.320294	0.993826	0.43384	0.0362565	0.00156796	0.322185	3.30833e-05	1	2.96639e-05	0.00024714	0.00885524	0.00476796	1.53576e-06	0.886763	1.71409e-05
3	POSITIVE	H	N compound	C10 H19 N3 O4	-0.4	245.137	246.145	1.937	3.97445e+06	82408.1	43427.4	30788.4	108719	47376.9	33844.5	90748.5	3.58204e+06	30184.5	11.7073	8.53526	7.20808	2.69903	7.70035	13.4061	6.53778	10.746	5.62124	0.999997	0.733527	0.875875	0.000106758	7.90862e-05	0.0019026	8.45742e-09	9.49612e-09	1.03934e-07	0.99993	0.999998	1	0.000359008	0.000587804	0.000779828	1	1	0.999996
3	POSITIVE	H	N compound	C10 H19 N3 O4	-0.4	245.137	246.145	2.131	5.5713e+06	2.32164e+06	768951	114806	2.15841e+06	326308	68355.3	2.4194e+06	4.70804e+06	69955.2	1.6509	7.16244	10.8742	75.7169	22.4364	12.5807	2.0997	9.47407	7.02903	0.822489	1	0.907396	0.596933	4.92486e-06	1.96252e-07	2.97673e-11	1.91891e-12	6.71587e-11	0.00408354	6.42973e-06	0.0700012	2.3868e-10	1.04747e-08	0.000125677	0.826263	0.983416	0.289021
3	POSITIVE	H	N compound	C10 H18 N2 O5	-0.51	246.121	247.129	2.046	2.39455e+06	101624	316731	40361.8	156073	279114	43103.9	79463.2	2.26224e+06	65553.3	3.36737	3.58715	4.04752	9.78986	3.6296	12.0158	7.80059	17.9948	12.3622	0.755522	2.53131e-14	2.55351e-14	0.92145	0.374807	0.235374	0.00085257	3.33067e-14	0.98667	0.591424	2.59792e-14	2.55351e-14	0.0122511	7.26086e-14	0.739527	2.57572e-14	3.10862e-14	2.53131e-14
3	POSITIVE	H	N compound	C10 H18 N2 O5	-0.43	246.121	247.129	2.35	7.88467e+06	2.93765e+06	1.46058e+06	132585	3.02263e+06	983292	44721.1	2.37906e+06	7.47156e+06	31810.7	9.06146	10.9005	27.3177	12.8406	17.4586	10.6984	13.9335	17.7561	12.4805	1.36243e-05	9.01093e-09	0.00377288	0.994765	0.000898304	4.6576e-07	0.00558685	3.19519e-10	1.37366e-07	1.05244e-08	1.14686e-12	1.42447e-06	0.0297874	1.67732e-12	0.995342	1.23289e-08	1.27551e-11	2.64233e-14
3	POSITIVE	F	N compound	C22 H39 N7 O6	-0.61	497.296	249.655	2.781	1.10008e+07	165998	9.29194e+06	379808	744459	1.98409e+06	938257	49686.3	93589.3	50564.1	8.70447	3.85901	2.86149	9.49226	8.37059	5.24894	5.99444	4.52019	3.10313	0.937064	0.939889	0.310649	1.30183e-11	5.94411e-11	6.71663e-12	1.05538e-12	3.16858e-13	2.0226e-12	0.999999	0.999783	0.999998	2.53131e-14	2.53131e-14	2.53131e-14	0.999069	0.999997	0.999992
3	POSITIVE	F	N compound	C25 H37 N5 O6	-0.68	503.274	252.644	6.073	3.27622e+06	82892.7	3.16746e+06	192857	29094.9	59207.9	28844.9	26952.8	29620.5	30325	31.1931	9.85577	21.9183	17.603	15.042	7.2249	2.68564	4.13759	1.70684	1.0858e-13	0.293448	4.8983e-13	0.085424	2.64233e-14	7.2271e-09	7.00418e-12	2.53131e-14	3.16414e-13	0.386924	5.80704e-05	0.00598118	1.92028e-10	3.88363e-11	1.01119e-07	0.0280522	0.669868	0.576967
3	POSITIVE	H	N compound	C12 H16 N2 O4	-0.49	252.111	253.118	1.581	1.06387e+07	2.52493e+06	1.2621e+06	69964.2	1.56496e+06	1.0573e+06	89511.6	1.65669e+06	9.64459e+06	66092.8	15.0488	6.95699	9.17821	5.12693	15.9059	9.00321	25.3918	22.6493	2.2358	1	1	1	1	0.999756	0.999803	3.48832e-13	2.53131e-14	1.7164e-13	0.998646	0.999784	1	3.11973e-13	2.53131e-14	2.33591e-13	2.58797e-09	0.982129	8.9395e-09
3	POSITIVE	H	N compound	C12 H16 N2 O4	-0.46	252.111	253.118	3.702	8.42773e+06	6.26269e+06	873060	228015	2.83781e+06	484136	70464	1.98967e+06	7.48892e+06	60381.1	16.2888	14.69	21.108	12.3674	14.5114	9.08785	19.7481	25.1221	1.76367	2.62013e-14	1	2.62013e-14	0.980516	0.324098	0.539029	0.999404	0.999629	0.999999	4.15223e-14	0.990391	5.72875e-14	0.999965	0.637356	0.389215	2.79776e-14	0.981112	2.64233e-14
3	POSITIVE	H	N compound	C11 H19 N5 O2	-0.5	253.154	254.161	1.658	1.47665e+07	589504	302850	458335	499876	146402	195417	4.25478e+06	1.38672e+07	4.31718e+06	0.76038	5.49722	1.64724	3.95449	6.29832	12.1597	2.70159	4.01022	1.96898	0.824349	0.999942	0.966495	3.24185e-14	3.84137e-14	2.93099e-14	3.86759e-07	2.39569e-07	3.89877e-07	0.996484	0.956663	0.999977	1.00451e-11	2.94313e-11	5.21672e-12	0.652734	0.999947	0.876492
3	POSITIVE	I3	N compound	C16 H4 N2 O2	-0.73	256.027	257.034	12.466	6.65607e+06	1.27535e+06	67391.9	1.55244e+06	3.95894e+06	224897	5.19568e+06	3.01972e+06	123522	3.5465e+06	60.3551	6.09255	41.8489	42.4345	17.4058	8.44545	5.09783	6.39167	1.25424	2.92658e-10	0.000598819	4.70269e-07	0.448998	4.78936e-06	3.40632e-06	2.10195e-05	3.99014e-13	7.58983e-10	0.00298369	0.00257122	3.45391e-07	5.06882e-07	6.19011e-10	0.000291778	1	0.888602	0.938987
3	POSITIVE	B	N compound	C25 H39 N7 O5	-0.72	517.301	259.658	11.157	2.49795e+07	4.51424e+06	59124.1	61942.2	2.65818e+07	56521.3	140852	8.44357e+06	60407.4	61736.2	9.75024	8.71437	10.5056	14.9092	6.6523	10.727	2.86844	5.21462	4.20522	2.53131e-14	0.587872	2.53131e-14	2.15236e-10	2.53131e-14	5.23864e-08	0.849406	2.53131e-14	0.756944	0.99992	0.286426	0.524385	1.13371e-09	1.73832e-11	5.59309e-09	0.00973296	0.947617	0.10392
3	POSITIVE	E2	N compound	C25 H37 N5 O7	-0.66	519.269	260.642	4.675	1.79296e+07	1.19682e+07	9.81078e+06	1.68359e+07	39649.8	58630.4	50014.2	111608	77603.2	132499	50.1356	20.9109	30.5321	20.9861	6.40421	11.3371	2.73551	3.78537	3.00654	1.31894e-13	0.0142663	1.8372e-12	0.00540663	4.56524e-13	0.502893	8.44056e-05	2.55351e-14	4.21666e-08	0.271155	0.264802	1	4.28313e-08	6.23629e-07	9.98004e-07	0.996781	0.999878	0.999998
3	POSITIVE	H	N compound	C11 H20 N2 O5	-0.43	260.137	261.144	2.574	4.23642e+06	1.14927e+06	894613	45662.3	866376	627252	39258.4	809189	4.02387e+06	31823.2	15.5878	6.88928	18.3291	3.49539	4.63409	6.58479	3.37649	2.48106	0.989595	1.36293e-11	0.763598	7.5568e-11	2.53131e-14	2.28928e-13	2.53131e-14	2.53131e-14	2.79554e-13	2.53131e-14	0.999998	0.999828	0.996084	1	0.999994	0.999998	1	1	1
3	POSITIVE	A	N compound	C12 H23 N O5	-0.72	261.157	262.165	1.511	4.23456e+06	990608	1.46363e+06	977280	291037	444078	242146	2.73728e+06	3.18543e+06	4.04153e+06	29.0032	4.31362	13.8227	12.2458	9.03614	4.68899	14.7334	22.7121	4.49904	1.57208e-13	1.62093e-13	1	2.83634e-10	0.999541	0.916477	0.378704	2.53131e-14	0.993936	2.53131e-14	2.53131e-14	0.998502	4.18563e-09	2.53131e-14	0.999892	1.5989e-05	3.86358e-14	2.53131e-14
3	POSITIVE	H	N compound	C14 H18 N2 O3	-0.48	262.132	263.139	5.543	4.70576e+06	2.32406e+06	1.25087e+06	1.43461e+06	2.42542e+06	692469	488181	1.76328e+06	3.81732e+06	777494	14.5692	1.63373	18.3693	3.16902	15.3726	8.45849	10.2666	10.6938	20.3202	1.01512e-10	9.55001e-06	1.84963e-13	9.2753e-07	4.96372e-09	3.59712e-14	0.304875	7.17237e-05	8.01581e-14	6.90941e-09	5.59552e-14	2.53131e-14	7.25473e-05	0.000235801	0.46523	1.52552e-08	2.59792e-14	2.53131e-14
3	POSITIVE	H	N compound	C14 H20 N2 O3	-0.62	264.147	265.155	6.584	5.65691e+06	5.22209e+06	1.06418e+06	112387	3.64611e+06	1.08337e+06	43186.7	3.18559e+06	4.80158e+06	29713.1	8.92853	4.77684	7.01315	1.42886	0.831568	13.3155	16.0141	7.04285	4.34747	0.0372028	0.997796	0.00861922	0.0745338	0.0438886	0.159063	0.0269173	0.0024249	0.205853	0.0635521	0.999997	0.0352717	0.999785	0.878583	1	0.300229	0.999983	0.493932
3	POSITIVE	H	N compound	C14 H20 N2 O3	-0.51	264.147	265.155	5.993	6.54312e+06	1.91846e+06	904389	30524.1	3.81389e+06	816142	41599.3	2.06005e+06	6.11797e+06	39237	15.338	5.24559	14.2668	9.53116	5.62137	11.8539	10.4694	36.257	3.00772	2.70894e-14	2.77556e-14	0.999988	3.65112e-07	0.999995	0.999935	0.0152884	2.10711e-09	0.998031	2.53131e-14	2.53131e-14	1	0.000549032	1.44686e-09	0.999999	2.02749e-12	2.53131e-14	1.38872e-09
3	POSITIVE	E2	N compound	C13 H15 N O5	-0.59	265.095	266.102	4.737	4.24456e+06	111980	34144.1	857079	33996.9	31828	36851.8	32146.5	36741.6	29408.7	12.9841	27.4483	12.1376	2.3138	24.2518	14.1245	45.2364	33.9796	2.75997	2.43938e-12	3.13262e-07	1.75459e-07	2.71274e-06	0.886538	8.13073e-08	2.33968e-12	1	1.13966e-08	4.17018e-09	1.27355e-08	0.991996	2.38671e-08	0.954566	0.874756	1	0.627992	0.730473
3	POSITIVE	H	N compound	C13 H18 N2 O4	-0.52	266.127	267.134	1.752	5.54353e+06	741692	999116	37054	509884	1.03263e+06	35972.3	512946	4.69869e+06	36085.3	22.6519	2.80321	90.8558	16.0935	4.45801	20.6248	15.011	5.79309	45.8436	2.25161e-08	2.23985e-06	0.119106	2.04557e-06	0.999999	2.07011e-05	0.854201	1	0.297306	1.67488e-12	2.69504e-07	9.54373e-08	2.72216e-05	1	3.14053e-07	2.86528e-09	6.68111e-09	0.998491
3	POSITIVE	H	N compound	C13 H18 N2 O4	-0.5	266.127	267.134	4.61	5.97427e+06	1.90012e+06	588536	38635.6	1.84653e+06	354113	46605.3	1.70867e+06	5.3488e+06	35233.7	9.68885	3.48069	3.43436	10.4014	19.9755	4.44431	3.53729	40.5892	3.85565	2.53131e-14	0.999382	2.53131e-14	0.954436	1	0.99932	0.999971	0.68798	0.999777	2.53131e-14	0.95269	2.53131e-14	0.996541	0.812934	0.961551	2.53131e-14	0.997672	2.53131e-14
3	POSITIVE	H	N compound	C12 H16 N2 O5	-0.55	268.106	269.113	1.522	6.93368e+06	2.16382e+06	946003	90277.6	671374	238219	107239	1.04192e+06	5.87201e+06	57199.6	5.83282	7.64231	11.0247	12.4132	16.4779	9.94151	3.34509	17.0556	10.8714	3.62424e-05	0.995741	8.60116e-06	9.07485e-10	1.18794e-13	1.89647e-09	0.827706	1	0.714648	0.0526978	1	0.071456	5.69401e-09	1.28342e-13	2.61789e-10	3.02335e-06	0.301421	0.000296621
3	POSITIVE	B	N compound	C27 H43 N7 O5	-0.81	545.332	273.673	14.702	4.65461e+06	1.21102e+06	46321.7	41360.9	3.88574e+06	42172.6	42663.6	2.22001e+06	40144.3	43611.8	9.93953	7.42206	9.46712	9.86496	16.0554	13.1708	5.13155	17.4789	8.07617	5.12449e-05	0.7681	2.68877e-06	6.54335e-10	8.57092e-14	2.40728e-09	0.287267	0.972788	0.394128	0.0192788	0.999756	0.0552725	1.40667e-08	1.54321e-13	1.78431e-10	3.74728e-06	0.0961476	0.00151144
3	POSITIVE	D	N compound	C10 H11 N O6 S	-0.52	273.031	274.038	5.058	2.66714e+06	2.3801e+06	2.51057e+06	2.51359e+06	322530	485574	496210	935484	871630	856235	8.84622	2.28484	5.53392	6.83497	4.76288	14.2928	7.6477	13.3885	9.14743	1.82886e-05	2.53131e-14	2.53131e-14	0.0113333	0.987298	0.0306898	1.77064e-07	4.01901e-14	0.999624	0.0129674	2.53131e-14	2.53131e-14	0.000283729	3.24185e-14	0.0909861	2.68674e-14	2.53131e-14	2.53131e-14
3	POSITIVE	E1	N compound	C12 H23 N3 O4	-0.5	273.169	274.176	2.851	3.29498e+06	3.12415e+06	84931.5	48241.1	1.30481e+06	39096.7	42244.4	859423	160838	32407.9	10.8668	3.96527	27.9724	4.9333	11.077	10.2541	10.4573	12.7337	2.58931	2.1521e-07	2.53131e-14	9.25926e-14	0.999999	0.0205388	8.52851e-12	0.0526707	4.86355e-08	4.64022e-11	8.44268e-10	2.53131e-14	2.53131e-14	0.031299	3.6204e-10	0.744975	0.00668449	2.53131e-14	2.53131e-14
3	POSITIVE	E1	N compound	C27 H41 N5 O7	-0.74	547.3	274.657	7.109	6.64739e+06	4.44987e+06	33196.6	6.09948e+06	30614.2	30121.1	31260.4	33155.3	36424.5	36949.1	4.00307	4.92394	27.6957	4.11581	9.38444	9.27247	5.30815	15.379	4.89991	0.00695573	2.53131e-14	2.81997e-14	0.156546	0.338809	0.999991	4.32224e-06	1.12599e-12	0.937546	0.994759	2.59792e-14	2.55351e-14	0.00102604	7.33591e-12	0.990632	1.06359e-13	4.84057e-14	2.53131e-14
3	POSITIVE	A	N compound	C15 H14 O5	-0.51	274.084	275.091	14.305	4.83345e+06	1.92416e+06	44145.8	1.99165e+06	1.65794e+06	1.66186e+06	1.76381e+06	4.5895e+06	4.6466e+06	4.80875e+06	8.49065	2.37889	19.4971	3.78047	2.61522	5.54267	11.046	17.3141	11.1794	0.900778	5.19584e-14	9.76996e-14	0.000391622	0.952897	0.999989	0.0833004	3.15303e-14	1	3.56444e-06	2.55351e-14	1.54987e-13	0.236757	2.77556e-14	0.999762	2.17604e-13	2.75335e-14	2.53131e-14
3	POSITIVE	H	N compound	C14 H16 N2 O4	-0.36	276.111	277.118	4.865	3.71801e+06	1.25598e+06	585025	29724.4	995030	488569	30862.8	929338	3.51183e+06	29799.2	6.50626	11.8554	12.1973	20.9789	21.4517	11.6141	7.20802	20.5019	2.61699	2.53131e-14	0.978127	2.53131e-14	0.0730295	1.53461e-05	0.610051	0.992462	4.41278e-09	0.26805	2.59792e-14	0.334677	2.53131e-14	0.318845	0.00103552	0.00688038	3.19744e-14	0.00737546	2.55351e-14
3	POSITIVE	H	N compound	C15 H22 N2 O3	-0.38	278.163	279.17	7.986	3.5066e+06	669016	449989	35136.2	493326	300223	28033.1	396612	3.25687e+06	30338.7	7.12122	6.18205	10.9001	8.04204	20.385	12.2398	6.15877	2.73088	6.6538	2.53131e-14	0.199898	2.53131e-14	0.00689832	0.92418	0.0294957	0.169756	0.568684	0.96328	2.53131e-14	0.54078	2.53131e-14	0.773404	0.998031	0.232836	2.53131e-14	0.978303	2.53131e-14
3	POSITIVE	H	N compound	C15 H22 N2 O3	-0.3	278.163	279.17	8.682	4.45098e+06	2.4049e+06	611183	36878.9	1.52818e+06	626212	34182.8	1.4456e+06	3.82656e+06	36016.1	14.609	3.45393	50.7015	2.76946	10.54	5.65998	9.90493	14.4304	16.9689	0.0230028	3.3884e-13	5.28755e-12	0.216758	0.0126711	0.00469471	0.0689207	5.07732e-08	0.00108563	0.00106555	1.05471e-13	3.5365e-12	0.99898	2.88493e-10	0.997967	1.13139e-07	1.01696e-13	2.53131e-14
3	POSITIVE	H	N compound	C15 H22 N2 O3	-0.41	278.163	279.17	9.627	5.25232e+06	3.45256e+06	1.80844e+06	42120.7	3.61719e+06	1.25119e+06	46482.3	2.83872e+06	3.88498e+06	47348.8	25.7488	17.5608	7.60577	11.2071	26.0427	5.33467	30.94	20.3479	10.0403	0.383952	0.265622	0.0030113	9.99581e-06	0.0316091	1	0.227021	8.86402e-13	0.604616	8.96241e-07	1.99222e-07	0.984712	0.00173613	9.14824e-14	0.710813	1.1231e-12	0.0735521	1.4122e-13
3	POSITIVE	H	N compound	C13 H17 N3 O4	-0.44	279.122	280.129	3.903	4.08537e+06	1.23555e+06	227572	63549.3	672409	110873	42494.5	682397	3.56332e+06	37487.7	9.37386	4.56672	2.02072	8.24448	6.28466	7.84933	4.46222	3.48439	5.49485	0.999986	0.955009	0.995442	2.88658e-13	3.52829e-13	1.02585e-13	2.97694e-07	4.05318e-08	5.06067e-08	0.998386	0.999373	0.922765	2.4537e-09	2.11732e-08	1.26504e-09	0.98132	1	0.985507
3	POSITIVE	E1	N compound	C10 H12 N6 O4	-0.33	280.092	281.099	4.679	3.09922e+06	3.07351e+06	1.16201e+06	2.78611e+06	530617	468975	509585	727773	531370	810174	5.37687	1.33759	3.18842	8.1021	3.24086	5.1818	3.74994	1.6424	4.04313	0.993305	0.999922	0.918843	2.80041e-05	0.00310871	6.86281e-06	0.999983	0.8801	0.999994	0.826093	0.999993	0.645535	1.4193e-05	0.000178548	3.9092e-06	1	0.999966	1
3	POSITIVE	H	N compound	C13 H16 N2 O5	-0.28	280.106	281.113	1.781	4.574e+06	1.28451e+06	660333	38242.8	751566	666312	37775.3	628118	4.09702e+06	34288.8	15.3566	78.8467	10.5947	7.53643	46.4187	4.38804	16.5718	144.27	25.9149	0.0329449	1	0.0520553	0.999892	0.931716	0.999999	0.99711	0.983217	0.994518	0.145236	0.999941	0.296003	0.999998	0.4249	0.999654	0.000946537	1	0.00130481
3	POSITIVE	H	N compound	C13 H16 N2 O5	-0.39	280.106	281.113	4.357	6.85172e+06	1.04026e+06	479488	41896.8	1.34289e+06	379158	50446.9	860510	5.90712e+06	78437.1	11.8101	18.4513	11.1526	17.5322	7.96905	15.1939	12.4385	3.84675	19.0295	2.53131e-14	0.031515	2.53131e-14	0.0784283	0.999998	0.999881	0.999998	0.991071	0.199258	2.53131e-14	1	2.53131e-14	0.129974	0.953332	0.408013	2.53131e-14	0.997838	2.53131e-14
3	POSITIVE	H	N compound	C14 H20 N2 O4	-0.35	280.142	281.15	3	8.77476e+06	1.09015e+06	496039	72848.6	1.2653e+06	269977	45725.3	892430	7.06363e+06	39710.5	1.87393	6.81138	8.33447	13.8151	6.94808	6.63403	2.81757	5.65827	3.96848	2.53131e-14	0.0682862	2.53131e-14	0.226039	0.635575	2.05738e-11	1.29109e-09	0.976864	9.53171e-12	2.53131e-14	1.06033e-11	2.53131e-14	3.89763e-08	0.993454	0.9959	2.53131e-14	8.07844e-06	2.53131e-14
3	POSITIVE	E2	N compound	C17 H15 N O3	-0.37	281.105	282.112	16.007	2.20618e+06	331639	64061	2.16263e+06	45021.4	46403.3	49149	43634	40434	38987.8	7.98228	4.26351	5.18746	10.2557	11.2122	10.6989	10.4156	17.8787	10.7998	9.41691e-13	2.53131e-14	2.53131e-14	1.63423e-09	0.123055	0.636751	1.78671e-09	2.89191e-12	0.908631	8.60147e-08	2.53131e-14	2.55351e-14	1	3.68816e-13	0.999694	1.26896e-08	2.53131e-14	2.53131e-14
3	POSITIVE	H	N compound	C13 H18 N2 O5	-0.33	282.121	283.129	1.748	5.65942e+06	1.35591e+06	343990	50442.8	1.08253e+06	221817	34886.9	953138	4.81295e+06	36352	5.83842	5.80428	42.8348	9.00609	6.00432	5.85126	9.42586	19.8621	0.734175	2.32274e-10	2.93099e-14	2.41886e-09	0.00096779	0.968403	0.029446	0.000155893	2.7891e-11	0.00330834	4.78408e-08	4.06342e-14	1.17647e-10	0.989238	9.47398e-12	0.972754	4.09155e-06	3.88578e-14	2.53131e-14
3	POSITIVE	E1	N compound	C27 H39 N7 O7	-0.58	573.291	287.653	6.363	1.71168e+07	1.51767e+07	30134.5	3.20759e+06	2.02084e+06	25996.9	130278	127669	26690.8	27981.9	14.1101	13.7497	14.6651	4.28209	15.5989	2.12399	3.22374	11.7409	9.41673	5.14397e-08	0.212692	3.46341e-06	7.36516e-07	1.57052e-12	6.12617e-11	5.90837e-10	2.53131e-14	1.34781e-12	4.84945e-13	2.32294e-07	8.45877e-09	0.00121616	1.87714e-09	0.0109345	2.62013e-14	1.23788e-06	7.51621e-13
3	POSITIVE	I1	N compound	C14 H7 N7 O	-0.07	289.071	290.078	5.969	1.1334e+07	290254	85795.4	264988	6.92578e+06	7.54029e+06	9.84704e+06	7.90689e+06	8.0685e+06	1.0044e+07	24.2583	2.10141	5.27102	4.99708	15.9406	9.48893	16.1032	36.462	3.44778	6.60005e-12	8.06155e-12	1	3.69537e-10	0.690117	0.466796	0.000673794	0.977784	0.413386	2.53131e-14	2.53131e-14	1	5.98177e-07	0.178326	1	2.5846e-13	5.12923e-14	0.114851
3	POSITIVE	I1	N compound	C13 H26 N2 O3 S	-0.37	290.166	291.174	7.15	5.51574e+06	2.71019e+06	1.34977e+06	2.67012e+06	5.19358e+06	4.44817e+06	4.93068e+06	3.98464e+06	4.22139e+06	4.44691e+06	8.78038	1.83281	15.9802	4.7271	14.314	22.9946	4.02915	19.3008	31.1561	4.97985e-05	8.04064e-07	0.356819	0.0258481	0.016165	2.8026e-09	0.025354	1.18959e-09	2.3687e-09	3.2322e-05	7.7367e-12	2.51708e-08	1	1.47382e-11	1	6.41202e-08	6.87717e-12	2.70894e-14
3	POSITIVE	H	N compound	C14 H16 N2 O5	-0.24	292.106	293.113	1.822	2.76971e+06	715611	521064	38655	492274	207326	35287.3	519961	2.355e+06	33032.3	93.7405	35.6361	14.5233	54.243	66.088	92.1931	50.6233	49.8853	78.9163	0.999955	1	1	1	0.912477	0.554253	0.91476	0.976431	0.998679	0.960527	0.55417	0.0986119	0.970581	0.999998	0.903774	0.604963	0.999963	0.833198
3	POSITIVE	A	N compound	C11 H20 N2 O5 S	-0.37	292.109	293.116	7.95	3.27525e+06	1.62337e+06	1.29624e+06	1.62932e+06	1.16754e+06	1.46101e+06	1.41828e+06	2.24383e+06	3.22179e+06	2.76682e+06	36.404	13.2257	4.38918	43.3662	21.4397	35.6589	17.4313	15.0617	18.1204	2.94742e-11	0.0158098	9.49241e-13	0.000203611	1	1.78635e-12	4.82148e-11	0.999896	9.9698e-13	4.59672e-08	1.65449e-07	0.991283	8.60186e-08	0.999938	0.993634	1	0.999972	0.999971
3	POSITIVE	H	N compound	C14 H19 N3 O4	-0.3	293.137	294.145	1.766	3.98697e+06	1.33015e+06	390840	35579.9	725727	371231	36448.2	791188	3.6188e+06	33063	0.443417	4.49409	1.62221	6.45407	4.77635	9.2527	1.55839	4.19117	2.24473	0.996266	0.999725	0.915012	1.7164e-13	4.42535e-13	2.8999e-13	6.72577e-05	7.02212e-05	0.00681259	0.381372	0.999993	0.568816	2.88354e-11	1.45549e-10	7.15517e-12	0.995473	0.707428	0.985369
3	POSITIVE	H	N compound	C15 H23 N3 O3	-0.2	293.174	294.181	1.896	9.49078e+06	1.31671e+06	369488	611990	813897	281974	104420	1.20188e+06	8.75498e+06	55748.2	8.02927	25.0279	6.40962	5.98837	22.7292	14.2569	2.49366	8.99161	2.58431	2.53131e-14	0.990164	2.53131e-14	1.82088e-11	0.539861	4.894e-11	0.999836	2.55351e-14	0.994168	7.63833e-14	0.64901	3.77476e-14	3.03466e-11	2.53131e-14	1.19066e-10	1.67537e-06	0.99957	6.64145e-07
3	POSITIVE	H	N compound	C14 H18 N2 O5	-0.15	294.122	295.129	2.453	7.84135e+06	2.69551e+06	1.09462e+06	36926.5	2.64694e+06	755071	39812.4	1.98e+06	6.96109e+06	34480.4	6.43558	9.24969	2.52478	6.88033	4.6049	10.0737	4.51577	4.59205	0.709022	0.145155	0.999092	0.390871	3.18412e-13	3.13147e-10	1.03473e-13	1	2.93124e-07	0.979584	0.00212126	0.278633	1.50497e-05	2.91767e-13	1.00142e-13	6.26166e-14	5.61221e-05	0.999999	8.85573e-05
3	POSITIVE	H	N compound	C15 H22 N2 O4	-0.18	294.158	295.165	5.225	3.83986e+06	1.74687e+06	479982	33339.4	1.24114e+06	423220	28048.1	994626	3.54492e+06	28288.5	16.3423	16.8929	14.7453	3.79075	12.6341	14.0292	3.39594	19.3795	11.1536	9.43264e-10	3.85996e-09	0.949688	0.809288	0.999998	0.996261	9.29172e-07	2.53131e-14	2.14695e-12	2.23435e-10	2.57923e-10	1	1.34953e-05	2.53131e-14	1.23479e-12	1.19167e-11	0.601432	2.27129e-12
3	POSITIVE	H	N compound	C15 H22 N2 O4	-0.18	294.158	295.165	6.544	8.49833e+06	1.55075e+06	792879	70914.5	1.76941e+06	556102	28022.6	1.54704e+06	7.93379e+06	28717.5	7.31387	6.57528	37.7169	15.6669	23.5836	15.2089	6.17673	19.9088	3.7234	1.40661e-06	0.00291641	0.0162711	0.299788	0.995519	0.0073994	1.71475e-09	2.84217e-14	1.34746e-11	2.6802e-05	5.82558e-05	0.99996	1.0619e-10	2.68674e-14	4.52527e-13	9.67958e-05	0.999952	4.31687e-05
3	POSITIVE	H	N compound	C15 H22 N2 O4	-0.13	294.158	295.165	5.662	3.29966e+06	879291	287701	26471.5	544320	477147	27320.3	553191	3.048e+06	28749.1	9.1448	6.65654	36.1507	9.33442	7.71612	14.0543	12.3804	17.7062	15.8929	0.823014	5.57332e-14	1.19016e-13	0.547841	0.169117	0.00289742	0.0903073	1.80381e-07	0.00124193	0.359532	2.84217e-14	4.59632e-14	0.952903	3.71437e-09	0.999963	1.71933e-08	3.10862e-14	2.53131e-14
3	POSITIVE	H	N compound	C15 H22 N2 O4	-0.14	294.158	295.165	5.831	5.64111e+06	813094	176658	29081.9	702867	98764.5	37658	434149	5.0519e+06	32982.4	32.9235	10.4423	6.83759	16.6337	39.4484	22.6842	8.48643	14.2102	25.4474	0.578252	0.000869697	1.89979e-05	0.998545	0.00404436	0.986968	0.971011	4.2364e-10	0.988157	0.509323	0.0242885	0.694518	0.999971	3.54583e-12	1	1.64124e-11	0.0521176	9.61009e-13
3	POSITIVE	H	N compound	C13 H17 N3 O5	-0.3	295.117	296.124	1.581	3.20318e+06	452059	442694	55500.7	144985	608116	69978.9	221216	2.74155e+06	48269.3	13.6516	9.18729	10.8934	30.647	8.33146	5.40612	19.5913	16.2501	2.5403	3.77476e-14	5.74334e-07	2.53131e-14	0.429949	0.00163844	0.999995	0.0128688	2.5313e-09	0.999853	1.37446e-13	1.45969e-05	2.55351e-14	0.591565	4.63657e-06	1	1.21898e-11	0.00043161	1.80966e-13
3	POSITIVE	F	N compound	C28 H42 N6 O8	-0.59	590.306	296.16	6.303	2.45994e+06	216666	2.44873e+06	299551	127611	113261	133903	25965.8	28289.7	26963.1	8.27638	2.15061	36.6012	3.05618	4.16017	1.86296	5.65862	15.6551	1.96791	2.40095e-05	2.55351e-14	7.50511e-14	0.999984	0.989498	4.92967e-08	0.00300273	8.2592e-08	7.03326e-08	9.05694e-06	2.53131e-14	2.53131e-14	0.00645151	2.30317e-08	0.999999	3.91318e-06	2.53131e-14	2.53131e-14
3	POSITIVE	H	N compound	C13 H16 N2 O6	-0.18	296.101	297.108	1.671	4.41185e+06	779830	265481	36801	565264	390607	41786.5	677144	3.83684e+06	31743.1	18.6412	6.51786	10.1478	10.4676	8.21423	7.11846	19.6955	16.4902	2.95025	4.55263e-06	9.28146e-14	4.34015e-11	0.0219559	0.329354	0.711693	0.36792	2.86438e-14	0.982833	6.44337e-10	2.59792e-14	8.90121e-11	0.000183256	2.57572e-14	0.996583	3.07088e-13	2.01394e-13	2.53131e-14
3	POSITIVE	I3	N compound	C20 H2 N2 O2	-0.55	302.011	303.019	15.191	2.8661e+06	340708	41979.8	76709.1	2.43805e+06	40996.8	1.33303e+06	533810	81464.7	444823	7.78053	7.16075	34.4218	9.95071	5.56545	13.1065	10.1437	17.464	3.83179	3.54736e-06	2.95319e-14	1.93467e-12	0.997629	0.28452	2.97053e-09	0.004953	6.84308e-07	3.35828e-10	1.98606e-07	2.53131e-14	2.59792e-14	0.022073	1.70897e-08	0.627529	0.00063653	2.53131e-14	2.53131e-14
3	POSITIVE	H	N compound	C15 H18 N4 O3	-0.09	302.138	303.145	1.742	7.48286e+06	1.7414e+06	313799	392231	420678	167575	36169.3	362355	6.67517e+06	36407.9	14.7084	7.28258	7.96758	7.10414	8.43557	6.59583	11.3512	18.9293	3.47775	1	8.4821e-14	8.63754e-14	5.84394e-07	0.99571	0.958053	0.99996	2.08722e-13	0.9292	1.99848e-06	2.53131e-14	3.95239e-14	1.13745e-06	3.39506e-13	1	2.74669e-13	4.21885e-14	2.53131e-14
3	POSITIVE	H	N compound	C16 H21 N3 O3	-0.22	303.158	304.166	7.444	3.71113e+06	847199	82054.4	33867.5	963067	215488	30093.7	727628	3.31772e+06	31707.3	13.09	2.93637	49.1044	6.23153	22.6645	17.2435	1.99658	15.536	18.4474	0.000471616	6.68459e-11	7.28969e-08	1	0.00671924	0.221207	0.999811	2.60935e-07	0.554247	1.63846e-07	4.57545e-12	1.16605e-06	0.999917	7.09617e-10	0.99864	0.032169	5.49294e-12	3.86358e-13
3	POSITIVE	D	N compound	C15 H18 N2 O5	-0.25	306.121	307.129	8.004	2.92483e+06	2.4611e+06	2.3682e+06	2.39568e+06	108974	421138	425177	965002	873736	955815	14.2336	22.0227	9.06102	52.0401	28.4383	21.2909	9.43876	21.4001	24.6281	0.208431	0.0141815	0.879381	1	0.999403	0.997108	0.999478	1.30571e-11	0.999999	0.554651	0.0779298	0.930321	0.99822	2.36986e-11	0.999814	4.35699e-10	0.00692017	4.4853e-12
3	POSITIVE	D	N compound	C19 H3 N O4	-0.36	309.006	310.013	6.697	2.1404e+06	1.99035e+06	1.84848e+06	2.10623e+06	759111	814257	801641	1.25508e+06	1.31147e+06	1.32898e+06	9.50421	2.01233	7.07202	26.592	2.71377	3.13209	9.88938	19.1606	11.8059	2.14648e-07	1.10627e-06	5.18985e-12	0.0555782	0.960677	0.999103	0.318942	3.4027e-11	0.0167648	0.0007327	1.71323e-08	2.81062e-11	0.00037878	1.09055e-11	0.0591942	2.70894e-14	0.247594	2.55351e-14
3	POSITIVE	E2	N compound	C18 H15 N O4	-0.18	309.1	310.107	7.006	4.13695e+06	237508	29893.3	3.01092e+06	387407	26722.8	24931.8	25143.7	27054.1	27306.6	13.2	3.63933	25.0036	2.92022	4.0615	25.9394	7.03241	14.4683	20.2671	0.000955117	1.26121e-13	4.8388e-12	1	0.12721	1.97621e-05	0.754191	1.16497e-08	2.80687e-07	2.63884e-06	2.55351e-14	2.28706e-13	0.676143	3.22475e-10	0.27662	3.29422e-06	2.55351e-14	2.53131e-14
3	POSITIVE	D	N compound	C15 H19 N O6	-0.11	309.121	310.128	2.064	5.30211e+06	4.33556e+06	4.05098e+06	3.84275e+06	3.44687e+06	3.02001e+06	2.69731e+06	4.2511e+06	4.80591e+06	5.09799e+06	29.0416	2.15272	30.2456	4.15548	2.39681	5.09508	0.724215	3.57483	2.67858	3.91656e-09	0.943004	9.25898e-10	2.90878e-14	8.58384e-11	2.73115e-14	2.90878e-14	1.29679e-10	2.68674e-14	0.999921	0.99993	0.990093	1	0.999979	0.999988	1	1	1
3	POSITIVE	B	N compound	C29 H46 N8 O7	-0.42	618.349	310.182	10.826	8.59465e+06	853358	53924.5	53607.9	8.49801e+06	51450.5	301612	1.49031e+06	144523	79872.8	4.13551	5.2881	1.97778	5.26106	1.2795	10.1938	3.92225	0.603828	3.94345	0.99997	0.901878	0.710587	0.999963	0.996723	0.279989	0.963734	0.784488	0.0471164	0.997032	0.996433	1	0.998025	0.992821	0.980749	0.990155	0.972271	1
3	POSITIVE	B	N compound	C16 H27 N3 O3	-0.23	309.205	310.212	16.261	1.23756e+07	1.71666e+06	43307.4	1.6278e+06	1.22808e+07	45902.2	4.07026e+06	5.20924e+06	38117.6	2.29717e+06	9.86638	16.2813	8.13964	14.6495	20.8426	13.775	6.10368	12.8979	10.1231	2.53131e-14	0.999999	2.53131e-14	0.364927	0.0610808	0.37116	0.999724	1	1	2.62013e-14	0.999999	2.62013e-14	0.674165	0.0447387	0.271407	2.53131e-14	0.999833	2.53131e-14
3	POSITIVE	H	N compound	C18 H20 N2 O3	-0.22	312.147	313.155	11.296	4.44614e+06	3.85627e+06	441039	73089	2.02807e+06	569622	38491.5	1.11336e+06	1.96355e+06	36402.2	60.8517	108.167	83.1389	95.3164	60.683	89.8762	62.5064	48.6369	33.6737	1	0.999999	0.999999	0.991692	1	0.995192	0.999991	0.999878	0.932647	0.979884	0.874904	0.999961	0.999729	0.999987	0.999929	0.994106	0.907467	0.999826
3	POSITIVE	H	N compound	C15 H27 N3 O4	-0.12	313.2	314.207	5.791	3.09565e+06	724227	598772	61197.7	468971	680601	43640.6	461190	2.97011e+06	40729.8	20.8965	15.0704	27.9796	40.2219	13.7998	14.6789	2.44624	3.46097	2.62641	0.876298	0.995063	0.999295	5.3979e-13	8.06022e-14	4.52971e-14	3.33067e-14	2.93099e-14	2.86438e-14	0.680093	0.0298118	0.5848	0.000518791	0.0604855	0.41965	0.999752	0.999998	0.995342
3	POSITIVE	H	N compound	C14 H25 N3 O5	0.03	315.179	316.187	5.202	2.98882e+06	937264	187581	42626.5	630963	39370.2	36859.7	636830	2.65966e+06	124539	23.3465	13.8679	35.9054	23.6362	8.16467	10.761	5.97306	31.7463	14.928	1.79412e-13	0.00103586	7.99272e-12	4.30802e-07	5.64839e-07	0.00272161	4.30648e-05	5.83977e-14	1.83227e-08	0.00261618	0.999132	0.00962027	6.38365e-11	5.9337e-11	5.79545e-11	0.00301483	0.999719	0.00919018
3	POSITIVE	B	N compound	C15 H29 N3 O4	0.04	315.216	316.223	10.668	3.80792e+06	1.9255e+06	48144.3	39943.8	3.51385e+06	39657.5	40915	1.80524e+06	144382	41497.3	16.1143	0.936576	9.23055	7.936	7.18138	9.74026	4.81692	2.97726	7.37573	3.45213e-12	0.0320176	1.35125e-10	4.79172e-13	8.24489e-08	7.49464e-07	4.66294e-14	3.66777e-06	9.09388e-06	2.53131e-14	4.90343e-11	2.53131e-14	0.00972004	5.52403e-12	0.850199	2.53131e-14	4.28324e-13	2.3863e-10
3	POSITIVE	A	N compound	C17 H3 N O6	-0.16	316.996	318.003	7.142	3.26741e+06	1.06497e+06	1.13524e+06	1.20386e+06	1.71851e+06	1.78277e+06	1.71431e+06	2.95142e+06	2.94253e+06	3.25561e+06	21.2312	8.07576	37.7854	13.6932	36.2379	4.88376	3.80326	9.43563	2.59199	3.61267e-13	0.000888602	2.639e-11	4.09487e-05	1.37224e-13	4.62659e-09	1.01614e-05	2.66454e-14	7.15521e-09	0.000953286	0.999956	0.000407416	0.996676	0.000567757	0.99999	0.999818	0.998375	1
3	POSITIVE	H	N compound	C17 H23 N3 O3	-0.01	317.174	318.181	10.658	4.70495e+06	4.10982e+06	48090.6	55065.6	765545	248406	43155.4	278791	1.91857e+06	48805.4	15.3976	4.88239	23.2604	6.39496	7.46289	9.76687	9.87925	10.0143	7.89231	7.05304e-06	2.53131e-14	2.77556e-14	0.000949232	0.891792	0.755206	0.00394561	8.63976e-13	0.626828	0.0205842	2.64233e-14	5.35127e-14	0.998302	3.57048e-13	0.0444733	1.12923e-11	2.53131e-14	2.53131e-14
3	POSITIVE	E2	N compound	C12 H22 N4 O6	0	318.154	319.161	2.106	3.46748e+06	456467	73678.4	82167.1	6.42281e+06	73054.3	285275	1.93034e+06	95724.6	106999	7.11881	5.13264	7.98846	5.6205	17.3435	26.2354	9.29512	17.7664	26.7651	7.36466e-10	1.84519e-13	4.70513e-07	0.000436597	0.0394177	3.36088e-07	1.84493e-06	3.6873e-10	1.36844e-07	1.06329e-08	3.30846e-14	1.57637e-10	0.135697	8.35176e-12	0.99942	6.75811e-07	7.41629e-14	2.53131e-14
3	POSITIVE	H	N compound	C15 H23 N5 O3	-0.03	321.18	322.187	2.324	1.16941e+07	703329	459508	208731	475536	333421	52775	354740	1.03404e+07	34771.4	10.9077	25.0028	10.3256	14.7815	7.31109	14.3767	12.0594	4.52969	20.3611	2.53131e-14	0.0707	2.53131e-14	0.0900343	1	1	0.999999	0.955312	0.291314	2.53131e-14	1	2.53131e-14	0.141564	0.958765	0.394591	2.53131e-14	0.999578	2.53131e-14
3	POSITIVE	F	N compound	C16 H2 N8 O	-0.16	322.035	323.042	1.468	1.58167e+07	3.44485e+06	1.83426e+07	4.08415e+06	370431	684753	287291	865050	1.39811e+06	1.14442e+06	5.60249	6.86902	4.28366	10.7541	7.729	12.0419	3.52273	9.94981	3.90975	0.314486	0.999999	0.443332	2.57572e-14	3.10862e-14	2.53131e-14	0.000704107	1.25767e-06	0.000226282	0.99868	0.33914	0.11374	2.53131e-14	2.53131e-14	2.53131e-14	0.982655	0.999995	0.998633
3	POSITIVE	D	N compound	C15 H20 N2 O6	0.12	324.132	325.139	8.002	4.7327e+07	4.55477e+07	4.43176e+07	4.52573e+07	6.20632e+06	5.49828e+06	7.62152e+06	1.90433e+07	1.83911e+07	1.776e+07	9.43832	7.49315	16.7307	8.9101	15.2821	19.9026	5.10013	19.0259	1.99751	0.00038442	0.138967	0.145669	0.926833	2.64847e-05	2.0989e-05	1.54072e-11	2.55351e-14	1.37956e-12	1.79535e-08	1.14327e-06	0.181049	4.75397e-12	2.53131e-14	3.19744e-14	6.16958e-07	1	5.5311e-07
3	POSITIVE	H	N compound	C18 H20 N2 O4	0.16	328.142	329.15	7.848	4.56854e+06	1.0074e+06	262092	30635.3	1.48892e+06	280204	30231.9	994708	3.90464e+06	30384.6	4.90546	11.4774	10.428	11.6984	7.31516	11.984	3.51105	1.19922	3.77334	2.53131e-14	0.351846	2.53131e-14	4.77922e-11	1.55409e-11	1.15699e-11	1.11239e-08	3.90991e-07	8.24727e-09	2.53131e-14	0.0294376	2.53131e-14	0.00406314	4.13585e-06	0.000374426	2.53131e-14	0.249892	2.53131e-14
3	POSITIVE	H	N compound	C15 H27 N3 O5	0.09	329.195	330.202	5.563	4.87819e+06	1.8413e+06	425742	113264	1.4717e+06	415032	41548.6	1.66109e+06	4.56054e+06	38795.4	8.63863	7.61018	20.2554	17.0982	85.8437	23.2997	6.35757	44.0369	10.6579	3.21586e-10	0.993146	8.33719e-10	0.774198	0.790447	1	0.856225	0.778954	0.537776	3.10768e-10	0.298549	5.72267e-09	1	1	0.535964	3.83912e-10	0.999998	5.23045e-10
3	POSITIVE	H	N compound	C14 H18 O9	0.11	330.095	331.102	6.977	3.95688e+06	117133	153454	110767	229236	652310	271927	1.04691e+06	3.75807e+06	1.28164e+06	70.8932	16.628	22.7705	11.667	43.2237	16.8149	80.3184	11.2157	11.3489	0.000472139	0.315491	0.0696306	7.28745e-06	3.90608e-09	1.61956e-07	3.70754e-05	1.71236e-09	2.07348e-07	0.998031	1	0.999367	0.990314	0.998448	1	0.991839	0.99914	0.999999
3	POSITIVE	B	N compound	C14 H26 N4 O5	0.11	330.19	331.198	1.55	6.1313e+06	2.15451e+06	135985	149184	5.29025e+06	183523	116106	3.67494e+06	970604	75942	44.3137	9.65616	13.5896	22.981	6.63916	21.3049	3.17594	5.5894	0.690303	0.991355	0.980831	1	2.04026e-10	3.72798e-10	1.39799e-11	7.77156e-14	3.26406e-14	7.57172e-14	0.872467	0.820492	0.134821	2.51433e-07	3.44318e-09	1.59002e-05	0.741508	0.986353	0.235358
3	POSITIVE	E1	N compound	C15 H29 N3 O5	0.15	331.211	332.218	4.637	5.72967e+06	5.80003e+06	278744	395204	750107	198448	34137.1	494572	375058	33049.8	8.07528	5.0096	7.26484	25.2672	2.84201	4.95979	6.07173	8.44299	5.91839	2.01985e-11	0.23583	3.40268e-10	2.66454e-14	1.31687e-08	7.23865e-14	5.63447e-08	4.21985e-05	2.60146e-05	0.999968	0.644955	0.859757	5.10525e-12	5.71432e-12	9.84102e-12	0.999998	0.9603	0.992479
3	POSITIVE	B	N compound	C15 H29 N3 O5	0.11	331.211	332.218	10.799	4.11523e+06	1.77486e+06	50860.6	41496.6	3.79519e+06	38676.3	43105.1	3.05953e+06	349230	54145.8	22.8665	2.85201	9.63677	12.1956	6.21978	29.3293	10.0647	7.8939	4.33877	2.53131e-14	2.53131e-14	0.998036	1.25169e-09	0.999998	9.30099e-05	0.00429308	0.999998	0.999979	2.53131e-14	2.53131e-14	1.46696e-05	7.93242e-07	0.999635	4.50562e-05	2.53131e-14	2.53131e-14	1
3	POSITIVE	H	N compound	C13 H23 N3 O7	0.04	333.154	334.161	1.515	4.4176e+06	1.74709e+06	309410	279250	2.2131e+06	198786	267020	1.69558e+06	3.7652e+06	140907	2.72923	28.7727	7.50328	10.0022	102.807	10.8717	16.8568	9.39781	29.5463	3.77799e-08	1	3.50691e-08	0.887134	0.806855	0.996986	0.881151	0.999993	0.845759	4.87649e-08	0.999472	1.13576e-07	1	0.934775	0.997291	8.83332e-09	1	7.39655e-09
3	POSITIVE	E1	N compound	C17 H25 N3 O4	0.15	335.185	336.192	11.077	4.26472e+06	4.30782e+06	41426.8	517534	623522	57292.4	39891.3	547960	315559	43318.8	9.55238	10.9614	16.2789	5.77146	3.58334	7.12698	4.22311	20.757	9.96037	1.98927e-09	2.53131e-14	1.40998e-13	1.22209e-08	0.968921	0.581652	0.0017232	5.06271e-11	0.0203673	4.66294e-14	2.53131e-14	9.4702e-13	4.19733e-05	1.64908e-11	0.570085	0.654567	2.53131e-14	2.53131e-14
3	POSITIVE	E2	N compound	C19 H15 N O5	0.18	337.095	338.102	11.633	4.75338e+06	784575	38447.1	3.79311e+06	412185	36523.1	37361.1	35200.3	32690	34539.7	16.6767	9.41153	9.03907	2.84072	28.0248	5.94779	9.93273	21.7152	2.69583	4.10116e-13	2.53131e-14	1.7089e-08	3.28484e-08	0.0152018	0.651034	0.0229316	3.78242e-11	0.451823	2.53131e-14	2.53131e-14	4.42063e-07	1.59643e-05	1.10068e-12	0.999992	5.75557e-07	2.53131e-14	2.59792e-14
3	POSITIVE	E1	N compound	C9 H10 N10 O S2	-0.07	338.048	339.055	5.445	2.2115e+06	1.97759e+06	112170	763113	1.14111e+06	247075	106971	185783	61888.2	163112	12.1117	2.83099	11.4018	24.1983	32.6779	12.4368	28.4248	12.3897	11.0024	0.996077	0.102411	0.0223418	2.53131e-14	2.53131e-14	2.53131e-14	2.68674e-14	2.55351e-14	2.55351e-14	0.441328	0.948513	0.979148	0.000129435	0.811798	0.000308843	0.226156	0.997047	0.0591275
3	POSITIVE	B	N compound	C17 H33 N3 O4	0.1	343.247	344.254	10.361	5.17638e+06	4.07777e+06	424062	80269	5.31368e+06	471942	45882.4	2.7999e+06	668917	113474	66.6559	7.40636	22.6397	3.58101	5.54827	7.08914	14.4806	7.0417	8.62996	6.01308e-05	0.000629504	0.947567	7.93786e-09	4.69025e-12	1.89362e-11	1.48804e-08	1.33293e-12	3.69882e-11	1	0.999998	0.999997	0.999881	0.767857	0.998884	0.469509	0.999933	0.251881
3	POSITIVE	B	N compound	C17 H33 N3 O4	0.09	343.247	344.254	15.046	4.34315e+06	1.9711e+06	54670.3	49465.1	4.27413e+06	59937.4	57685	2.06319e+06	56301.9	47445.9	6.48564	7.77037	19.5323	10.4624	11.6004	13.077	14.1916	16.8769	19.5738	0.55603	3.04201e-14	5.01821e-14	0.394945	0.163611	0.999067	0.0301188	1.27111e-08	0.866774	0.259776	4.44089e-14	1.51879e-13	0.855959	4.06832e-10	0.995107	1.44283e-09	5.68434e-14	2.53131e-14
3	POSITIVE	B	N compound	C17 H33 N3 O4	0.1	343.247	344.254	15.264	3.23566e+06	1.31137e+06	35266	48207.5	3.20172e+06	40206.6	44463.9	1.40844e+06	76371.3	65856.6	22.3229	7.33349	16.3276	26.517	25.3539	48.0657	21.1279	10.5913	7.22809	0.414339	1	0.406541	0.000201461	0.00013296	0.000148546	0.00032613	0.0162505	1.78819e-05	0.535827	1	0.437583	1.21482e-08	1.29567e-07	1.51344e-09	0.999989	0.839321	0.95635
3	POSITIVE	H	N compound	C18 H20 N2 O5	0.12	344.137	345.145	5.153	3.85755e+06	2.16148e+06	218764	70459.7	628202	173070	78813.9	517136	3.62882e+06	76009.2	16.4918	40.9856	7.63328	10.4382	116.222	9.8567	11.9355	8.20213	21.2607	6.50938e-10	0.999999	8.67155e-10	0.999086	0.00306737	0.999701	0.992559	0.133701	0.907664	1.58309e-07	0.999991	2.65717e-07	1	0.627184	0.995718	8.30501e-09	1	6.25849e-09
3	POSITIVE	A	N compound	C18 H20 N2 O5	0.15	344.137	345.145	4.969	3.2415e+06	1.89957e+06	1.73585e+06	1.79039e+06	2.52098e+06	1.98655e+06	2.4137e+06	3.15671e+06	2.97912e+06	3.02248e+06	2.79642	1.8129	1.41255	5.76652	5.71279	6.84873	4.41223	2.11747	3.16326	1	1	1	2.53131e-14	2.53131e-14	2.53131e-14	4.47997e-12	2.22689e-12	3.0782e-12	0.0031585	0.18913	0.514855	2.53131e-14	2.53131e-14	2.53131e-14	0.994502	1	0.999406
3	POSITIVE	H	N compound	C14 H28 N6 O4	0.13	344.217	345.225	2.55	3.78966e+06	1.24791e+06	61858.5	393365	1.9318e+06	83292.9	136207	805110	3.25789e+06	45745.1	11.9346	7.04294	11.5869	10.8555	8.89838	14.1021	8.87281	25.2253	6.45991	0.00285877	0.0321418	0.951628	0.996713	0.000326459	1.48854e-07	0.602688	5.67502e-07	0.00048954	2.5356e-08	4.68731e-10	0.0815793	0.217313	2.39472e-10	0.0050696	0.000104336	1.56692e-05	1.12524e-09
3	POSITIVE	B	N compound	C16 H32 N4 O4	0	344.242	345.25	1.54	2.97005e+06	1.07565e+06	136783	83803.3	1.46583e+06	87347.3	104784	819567	2.61011e+06	69041.6	5.89074	1.63087	9.45112	9.77359	10.5951	6.67743	10.1127	8.02562	2.65356	2.53131e-14	0.129772	2.53131e-14	0.94414	4.68305e-08	3.46315e-08	0.0129154	1.32515e-08	0.000677738	2.53131e-14	3.34555e-09	2.53131e-14	0.136558	0.98842	0.000455372	2.53131e-14	0.00771414	2.53131e-14
3	POSITIVE	F	N compound	C15 H27 N3 O6	0.2	345.19	346.197	1.734	5.38895e+06	980748	5.25476e+06	36883.9	922004	3.52153e+06	36950.4	793451	4.52846e+06	36427.4	8.1616	8.29441	10.7396	11.0991	30.1249	7.9991	11.4531	13.0563	4.66214	3.13083e-14	1	3.01981e-14	8.46316e-07	0.999997	0.144586	1.29383e-07	0.999992	2.13751e-06	2.53131e-14	0.00024591	2.57572e-14	0.94177	1	0.000484971	2.53131e-14	0.814081	2.53131e-14
3	POSITIVE	H	N compound	C14 H25 N3 O7	0.17	347.169	348.177	2.217	3.27168e+06	1.47095e+06	1.81953e+06	41297.6	1.78997e+06	523416	38027.4	1.7098e+06	3.15708e+06	32242.5	7.86787	7.17355	2.64126	3.81884	1.71694	3.84251	3.93988	6.52401	3.83908	0.999999	0.996955	0.999825	9.79736e-11	4.48841e-12	1.14612e-10	9.71492e-06	3.77215e-06	5.34917e-06	0.162808	0.990266	0.0298839	3.10812e-06	5.68919e-08	7.18243e-06	0.999997	0.999961	0.998015
3	POSITIVE	E1	N compound	C25 H43 N7 O12 S2	0.1	697.241	349.628	1.969	6.63898e+06	4.84075e+06	49620	2.79614e+06	92500.5	52607.5	50167.8	46839.7	53414	47272.5	5.96401	4.08167	1.20962	6.43498	0.943379	10.0421	3.53149	0.526555	2.28089	0.999511	0.969098	0.757841	0.996435	1	0.349658	0.957924	0.932034	0.104187	0.999999	0.999769	0.996012	0.999981	0.910866	0.997368	0.998355	0.991217	1
3	POSITIVE	E1	N compound	C18 H7 N O5 S	0.09	349.005	350.012	2.121	6.26181e+06	4.6519e+06	40152.6	4.6683e+06	2.09811e+06	38774.5	3.58621e+06	1.88138e+06	55422.6	2.54228e+06	6.42492	7.2313	58.9489	5.34766	5.27437	51.436	6.07223	13.254	24.705	2.94893e-05	5.02758e-11	4.16613e-07	0.764683	1	0.00896973	0.319035	0.00010444	8.68162e-05	0.000660726	3.77587e-12	1.25724e-09	0.995763	9.37919e-05	0.39476	0.695635	1.23257e-12	3.8769e-13
3	POSITIVE	F	N compound	C33 H53 N9 O8	0	703.402	352.708	6.313	8.53192e+06	491132	8.25802e+06	428620	57760.4	262673	61305.4	56148.2	93669.2	57554.6	8.41099	8.03238	38.5951	7.38837	9.57133	7.09758	12.4059	18.5517	2.57521	0.000344231	2.57572e-14	7.9714e-14	0.00268672	0.89889	0.998302	1	9.26761e-10	0.999369	1.13044e-08	2.53131e-14	2.55351e-13	0.00297554	2.03396e-10	1	4.34146e-06	2.59792e-14	2.53131e-14
3	POSITIVE	I1	N compound	C20 H3 N O6	0.06	352.996	354.003	5.417	2.68451e+06	562525	764938	639332	1.23694e+06	1.99523e+06	1.52755e+06	1.94144e+06	2.67841e+06	2.09882e+06	38.4576	5.08603	66.4217	26.7044	3.87286	12.8603	12.5894	18.7853	6.96328	7.2503e-08	4.32742e-07	0.948206	4.90247e-09	0.999952	0.746765	0.177798	1	0.945244	1.76303e-13	1.69198e-13	1	2.41669e-07	0.999114	0.999875	2.32352e-09	1.79231e-09	1
3	POSITIVE	B	N compound	C18 H33 N3 O4	0.17	355.247	356.254	14.05	5.3103e+06	2.27691e+06	51447.3	73717	4.85688e+06	40378.6	45611.8	2.6795e+06	62846.2	47872.6	43.5984	33.5576	95.9757	9.60939	30.8216	20.5684	16.7334	15.2461	9.15384	0.117099	3.87704e-06	3.47e-08	0.0339775	0.999934	1.96077e-08	0.0484223	1	1.07885e-08	1	1	1	1	0.999999	0.999928	0.999998	0.999971	0.998504
3	POSITIVE	F	N compound	C16 H27 N3 O6	0.29	357.19	358.197	5.45	3.94166e+07	1.6431e+06	3.73256e+07	124044	1.23234e+06	2.01391e+07	30850.8	907561	8.12295e+06	27965.9	29.7647	5.81377	58.7133	4.3772	9.20866	13.2947	9.85989	1.74689	46.0035	1.37959e-09	1.05206e-05	0.000226745	1.62441e-06	0.999998	0.131869	0.049008	1	0.352228	3.4861e-13	1.89145e-09	6.73071e-07	0.00112659	1	0.00111427	2.46509e-11	1.87943e-09	0.0207106
3	POSITIVE	D	N compound	C15 H27 N5 O5	0.14	357.201	358.209	6.603	2.20442e+06	1.02015e+06	2.09227e+06	974275	59241.2	365877	85616.5	1.50214e+06	1.55901e+06	1.46209e+06	2.98843	8.93077	10.2785	7.86086	5.48007	28.1169	10.5177	16.5268	30.3351	0.274585	2.70894e-13	6.57252e-14	0.265227	1	0.994068	0.106253	2.1569e-08	0.993569	0.00119312	2.62812e-12	8.88178e-14	0.999716	2.89892e-08	1	3.0739e-11	4.07674e-12	2.53131e-14
3	POSITIVE	B	N compound	C18 H35 N3 O4	0.16	357.263	358.27	13.089	3.25558e+06	2.01112e+06	110535	42047.4	3.1809e+06	132516	42047.3	1.26431e+06	249515	36069.5	7.61547	5.1908	32.6803	8.83122	11.5181	40.6442	10.3443	16.5955	4.50893	1.24164e-05	1.3789e-13	5.07498e-11	0.999992	0.0650353	0.96713	0.976481	1.475e-09	0.926209	9.19599e-08	3.27516e-13	8.4415e-09	0.998159	3.62137e-11	0.353064	2.9084e-05	1.2057e-13	2.55351e-14
3	POSITIVE	E1	N compound	C16 H30 N4 O5	0.27	358.222	359.229	6.461	3.5976e+06	3.10349e+06	55344	415051	262645	65079.6	27849.9	85864.1	53984.3	25400.5	15.6377	10.8008	4.88323	12.3432	6.39958	15.7627	12.6284	16.1976	19.7743	1.81145e-06	2.70894e-14	1.19371e-12	3.40486e-08	1.2506e-08	0.475326	1.99493e-05	3.22207e-11	0.0693522	5.47855e-07	8.71543e-11	5.57837e-05	0.0188413	2.79776e-14	0.000873304	1.39873e-10	7.01661e-14	2.53131e-14
3	POSITIVE	F	N compound	C33 H50 N8 O10	0.08	718.365	360.19	5.837	5.48499e+06	38577.6	5.28607e+06	32749.9	38644.8	583728	41707.6	35875	42836.4	38040.8	12.8172	8.0504	10.4035	5.59857	93.1835	16.6901	10.9639	8.57401	11.9066	1.01048e-09	1	9.90105e-10	0.87041	0.666503	0.999972	0.880326	0.981063	0.946585	1.59438e-09	0.674502	1.54639e-08	1	0.994299	0.795584	6.33941e-10	1	7.88296e-10
3	POSITIVE	I2	N compound	C18 H20 N2 O6	0.15	360.132	361.139	4.916	1.08479e+07	7.64833e+06	7.03825e+06	6.95537e+06	1.01812e+07	1.00538e+07	9.79436e+06	7.81059e+06	8.15121e+06	7.96024e+06	27.4793	13.712	16.4573	22.6646	22.3059	20.9908	11.9681	16.4314	20.1677	4.996e-14	0.980713	3.66374e-14	0.995921	0.0117418	0.677875	0.999976	0.999991	0.999669	8.49099e-13	1	8.59535e-13	0.999971	0.0236445	0.361373	6.79456e-14	0.597523	3.4861e-14
3	POSITIVE	D	N compound	C18 H19 N O7	0.23	361.116	362.124	8.179	6.472e+06	4.41536e+06	4.40997e+06	4.53521e+06	2.27523e+06	2.42515e+06	2.2544e+06	5.71896e+06	6.01885e+06	6.07355e+06	2.85322	8.02288	2.04815	10.3785	20.0477	23.1827	3.35751	9.32471	5.31952	2.53131e-14	0.998975	2.53131e-14	4.88923e-05	0.962401	3.242e-07	0.558292	0.997932	0.774665	2.53131e-14	0.0432795	2.53131e-14	0.00265341	0.999961	4.67828e-06	2.53131e-14	0.999998	2.53131e-14
3	POSITIVE	E2	N compound	C34 H49 N9 O9	0.05	727.365	364.69	5.788	4.63226e+06	2.31946e+06	4.36434e+06	2.72904e+06	305963	274148	229611	42804.1	47175.2	42951.6	9.79835	9.12102	6.1099	6.95828	20.9409	4.0581	4.68778	11.9309	4.20052	2.62013e-14	1	2.62013e-14	2.48356e-05	0.0326185	0.000130562	0.00379761	0.00173181	0.00221232	3.23008e-12	0.987774	1.60472e-12	1.39502e-08	0.873131	3.21428e-08	2.64233e-14	0.999995	2.62013e-14
3	POSITIVE	E1	N compound	C18 H27 N3 O5	0.24	365.195	366.202	7.049	5.49538e+06	5.06773e+06	101588	114256	1.55665e+06	41594.4	34934.5	920313	335100	35273.1	66.8233	5.66341	43.5146	29.3009	11.7687	12.3886	9.39254	5.11802	2.38215	0.0825061	0.687728	0.862483	1.8913e-08	5.04038e-10	1.34844e-10	8.6185e-09	9.70264e-11	6.05544e-10	0.999998	0.351524	0.232544	0.99942	0.84055	0.898028	0.999079	0.999956	1
3	POSITIVE	I2	N compound	C2 H4 N6 O16	-0.85	367.968	368.975	3.371	4.51305e+06	416403	203051	225463	2.98497e+06	3.46082e+06	4.0648e+06	1.5112e+06	1.69783e+06	1.86552e+06	25.4537	5.15591	47.5774	19.1704	3.85827	7.21399	9.92967	5.82763	3.61985	6.31717e-13	1.19438e-12	0.984947	1.87169e-05	0.99999	0.948103	0.0848242	0.995861	0.94717	2.70894e-14	2.73115e-14	1	0.0114131	0.999935	1	6.21725e-14	8.08242e-14	0.999653
3	POSITIVE	I1	N compound	C20 H3 N O7	0.13	368.991	369.998	2.584	8.92932e+06	4.04295e+06	5.14697e+06	4.21547e+06	7.0859e+06	8.00696e+06	8.25435e+06	6.8673e+06	6.57987e+06	6.63331e+06	5.75941	4.17353	6.93511	6.12746	8.82408	13.0907	11.2852	6.18525	3.79706	0.865756	0.964362	0.999993	2.84217e-14	1.23679e-13	9.25926e-14	6.82762e-10	6.49778e-11	1.36549e-10	0.000324669	0.00187192	0.992489	5.21695e-10	5.86248e-06	7.63167e-07	0.998131	0.999991	0.999987
3	POSITIVE	D	N compound	C21 H7 N O6	0.11	369.027	370.035	3.322	5.28858e+06	4.40617e+06	5.20916e+06	4.85857e+06	1.6695e+06	2.01012e+06	2.10434e+06	3.98518e+06	4.11581e+06	4.23164e+06	64.9645	8.77021	19.4689	16.0085	23.2771	13.4221	19.471	12.6878	5.44624	0.0171815	0.0555353	0.999472	1.33095e-08	7.46261e-10	1.40548e-09	6.23244e-08	7.16762e-11	1.29577e-09	0.75095	0.770791	1	0.963108	0.483272	1	0.806356	0.999923	0.545924
3	POSITIVE	H	N compound	C17 H30 N4 O5	0.2	370.222	371.229	6.351	3.91961e+06	166870	40789.4	32023.9	585610	32394.4	26467.3	273478	3.27125e+06	106354	9.34024	24.2636	34.7596	2.21896	6.22493	15.9119	15.5617	12.7586	14.234	2.21156e-13	3.01981e-14	0.0028149	0.00048543	0.000250756	0.975476	1.21628e-06	0.0202769	0.468171	1.81188e-13	1.9762e-13	1	0.0775203	2.47446e-07	0.964144	7.9922e-08	7.66942e-13	5.93189e-08
3	POSITIVE	B	N compound	C19 H37 N3 O4	0.06	371.278	372.286	15.709	3.08746e+06	2.10561e+06	37377.9	38248.6	2.03197e+06	41640.8	44296.9	1.0967e+06	34113.1	39964.9	15.0345	10.3261	6.75118	10.9057	6.80371	13.5494	3.87278	8.22469	35.9439	2.53131e-14	0.180529	2.53131e-14	2.53131e-14	0.998016	2.53131e-14	2.53131e-14	0.998869	2.53131e-14	0.999999	1	0.999915	0.999951	0.898896	0.349199	0.998452	0.466252	0.850693
3	POSITIVE	E1	N compound	C17 H32 N4 O5	0.22	372.237	373.245	10.739	6.26725e+06	6.21624e+06	85348.4	251178	988946	39240.3	42778.9	798247	264628	53819.9	2.20352	17.6083	2.93586	8.64742	5.11385	8.25133	4.60192	0.658047	5.07744	2.53131e-14	0.999918	2.53131e-14	0.41833	2.53131e-14	0.365182	1.62829e-09	2.53131e-14	1.142e-09	0.999999	0.999988	1	1.31104e-10	9.79652e-11	8.46274e-11	0.999746	0.996741	1
3	POSITIVE	F	N compound	C19 H35 N O6	0.23	373.247	374.254	16.575	6.82476e+06	184830	2.84252e+06	93843.9	94387.5	98204.6	68559.8	46911.1	59063.5	122814	20.9241	6.54953	24.1786	18.4307	10.758	9.87739	15.0333	0.667189	4.2619	2.53131e-14	2.40099e-06	2.59792e-14	2.53131e-14	0.000121301	1.05027e-13	2.53131e-14	0.0369931	3.79696e-14	0.944726	0.985434	0.999999	0.552325	0.177693	0.314649	0.999965	0.999784	1
3	POSITIVE	F	N compound	C33 H52 N8 O12	0.23	752.371	377.193	4.601	8.57393e+06	99665.6	8.53167e+06	93333	86723.3	1.55566e+06	72934.2	82822.9	64134.3	82841.3	21.7767	25.2433	7.93877	18.2032	2.56182	5.36541	3.92114	4.69805	2.79575	2.53131e-14	0.042923	2.55351e-14	8.09426e-09	2.53131e-14	9.55547e-12	1.01535e-06	2.53131e-14	7.62077e-10	0.391195	0.291717	1	0.0693377	0.00312434	0.0142483	0.996376	0.732894	0.987038
3	POSITIVE	B	N compound	C20 H31 N3 O4	0.24	377.232	378.239	13.788	4.33409e+06	2.42638e+06	73037	41672.6	4.47156e+06	104682	40123.1	2.6029e+06	78849.8	41706.4	33.4839	15.0506	22.208	8.79354	10.4521	3.15414	8.17566	4.84815	5.75988	1.02063e-05	0.00202118	0.205246	1.14952e-09	3.11973e-13	7.9714e-13	7.67201e-07	2.07865e-11	3.30822e-10	0.896184	0.243796	0.932243	0.00384947	0.000884769	9.65561e-05	0.998861	0.995673	1
3	POSITIVE	D	N compound	C22 H5 N O6	0.15	379.012	380.019	6.234	9.90704e+06	6.84718e+06	8.80921e+06	7.73662e+06	4.46214e+06	6.3651e+06	6.07669e+06	8.80021e+06	9.2952e+06	9.38953e+06	2.23587	48.0302	2.02335	5.3857	59.3327	6.16568	3.20319	61.9591	2.15833	2.00411e-11	0.999868	3.30087e-11	0.995711	0.739917	0.0277207	0.260552	0.497782	0.0480613	8.31135e-12	0.0508605	3.17638e-10	0.689393	0.999964	0.999998	3.25062e-11	0.871434	1.4992e-10
3	POSITIVE	F	N compound	C17 H22 N2 O8	0.37	382.138	383.145	1.51	4.75641e+06	3.11618e+06	4.53487e+06	3.07729e+06	1.89603e+06	3.93422e+06	1.87789e+06	1.48841e+06	2.107e+06	2.2044e+06	5.6411	20.7537	15.1352	5.52356	13.5802	17.2111	21.3202	34.31	15.7597	1.14131e-13	0.999805	1.52545e-13	0.00130463	0.878329	2.71278e-10	8.97084e-07	0.304114	2.65542e-08	1.27698e-12	1.0927e-07	1.31142e-07	0.0205202	0.97274	0.0291427	1.37887e-11	0.159433	2.89014e-10
3	POSITIVE	I1	N compound	C24 H4 N2 O4	0.09	384.017	385.024	5.962	1.3678e+07	349689	33524.8	253179	7.43994e+06	7.42317e+06	1.26562e+07	7.91417e+06	8.58397e+06	9.91708e+06	71.2255	18.6803	11.3724	76.9555	93.2704	66.3512	10.4234	17.9529	72.4713	0.999997	0.994006	0.999724	0.192639	0.991749	0.806953	0.0298793	0.9967	0.605872	0.0679679	0.999986	0.132384	0.981325	0.77423	0.999988	0.212833	0.980545	0.738283
3	POSITIVE	A	N compound	C17 H24 N2 O8	0.22	384.153	385.161	8.164	9.55097e+06	659722	193901	604891	147553	150273	142510	4.51211e+06	4.8011e+06	4.43053e+06	5.77153	14.2123	12.4597	4.64469	21.9768	21.1478	5.31958	62.211	3.82315	2.29891e-05	0.999316	7.18252e-05	0.853395	0.991791	0.999918	0.630177	0.526674	0.562692	7.80928e-06	0.779882	0.000161173	0.999961	0.144968	0.821963	4.04539e-08	0.999846	8.20103e-08
3	POSITIVE	F	N compound	C34 H56 N8 O12	0.16	768.402	385.208	6.489	4.85421e+06	40896.4	4.81128e+06	36679.8	35565.2	893891	31335	31853	29259.4	34399.5	5.13654	3.7031	2.46926	7.60566	6.16098	11.328	9.58691	4.62635	8.17247	1	0.999848	0.999921	1.05849e-09	2.2135e-08	5.13561e-09	0.109422	0.574741	0.142057	0.345655	0.994631	0.808567	5.54348e-08	3.93533e-07	3.12015e-07	0.971675	0.999989	0.87619
3	POSITIVE	F	N compound	C20 H3 N O8	0.14	384.986	385.993	2.321	2.77252e+06	33923.8	2.17003e+06	30799.7	31726.9	1.03822e+06	40707.4	37672.4	1.15158e+06	31362.4	7.90429	6.59822	9.79083	10.6288	4.59492	8.455	12.159	13.3233	4.77556	4.55332e-07	2.53131e-14	2.53131e-14	0.0827315	0.206715	0.978565	0.00622132	5.96856e-13	1	1.03818e-06	2.53131e-14	2.53131e-14	0.922523	1.13909e-13	0.995916	4.22522e-11	2.53131e-14	2.53131e-14
3	POSITIVE	H	N compound	C17 H32 N4 O6	0.44	388.232	389.24	1.648	3.60232e+06	893579	106167	163981	1.99808e+06	84297.4	153079	850300	2.91108e+06	51295.5	4.94145	5.6477	3.19432	13.0229	2.93127	8.14409	7.82956	18.0293	2.96872	0.00373608	2.53131e-14	2.53131e-14	0.1203	0.000608231	0.231511	5.28479e-05	1.03695e-13	0.569365	2.11737e-05	2.53131e-14	2.57572e-14	0.0242566	2.62013e-14	0.998685	4.13003e-14	2.53131e-14	2.53131e-14
3	POSITIVE	H	N compound	C16 H27 N3 O8	0.36	389.18	390.187	2.444	7.87312e+06	7.03222e+06	425048	230735	2.36353e+06	574005	48636.8	1.26372e+06	3.70425e+06	39077.4	7.52999	2.38018	21.1891	8.85687	5.17292	9.40259	8.19298	13.9535	7.44048	1.11487e-10	2.53131e-14	2.57572e-14	0.00334695	0.999994	0.643289	0.000104187	1.07092e-12	0.920925	5.80316e-08	2.53131e-14	2.53131e-14	0.727187	1.33471e-12	0.999562	2.31711e-08	2.53131e-14	2.53131e-14
3	POSITIVE	B	N compound	C21 H31 N3 O4	0.32	389.232	390.239	15.053	5.77513e+06	1.69997e+06	50947.2	49965.6	5.70365e+06	61395.5	54647.4	2.79872e+06	47451.2	52832.8	7.42343	7.48683	6.0395	5.75512	3.79638	9.52038	10.4132	18.9768	38.3932	0.000926873	2.53131e-14	2.68674e-14	0.998613	0.178027	0.936744	0.961048	4.70595e-05	0.713413	1.45606e-06	2.53131e-14	6.61693e-14	0.679987	3.78598e-07	0.999816	0.234386	2.55351e-14	2.53131e-14
3	POSITIVE	E1	N compound	C20 H9 N O8	0.18	391.033	392.04	5.024	1.12419e+07	1.04456e+07	269091	7.46629e+06	9.50703e+06	85599.3	1.24887e+06	7.30896e+06	91733.8	3.17677e+06	4.05404	17.4917	50.6095	3.61368	13.5748	6.72272	10.7623	17.9265	14.3689	3.15914e-07	3.301e-11	1.96178e-05	0.0381728	0.0173249	0.20461	0.0473808	1.5494e-10	0.180551	1.7434e-07	8.67602e-11	0.000234274	1	2.99671e-12	1	5.66167e-07	7.11631e-11	6.28386e-14
3	POSITIVE	E1	N compound	C36 H64 N8 O7 S2	-0.86	784.433	393.224	6.289	6.81933e+06	3.7561e+06	449285	6.33649e+06	50989.6	49440.2	48655.8	49060.8	52526.6	49437.8	19.394	3.68465	54.788	10.9929	11.2062	5.08348	16.2385	1.03549	15.5298	1.07692e-13	1.31911e-07	6.55872e-10	2.72162e-05	1	0.703939	0.610189	0.653396	0.00066856	2.55351e-14	4.22262e-12	5.38987e-09	9.79807e-07	0.659466	0.0251059	1.10778e-12	1.05278e-09	3.5076e-05
3	POSITIVE	B	N compound	C20 H31 N3 O5	0.14	393.226	394.234	10.764	3.16304e+06	2.00679e+06	110643	37445.3	3.17743e+06	53241.4	39606.2	2.22158e+06	78409.8	47532.4	18.144	2.61195	12.4376	6.678	7.69012	15.5603	14.9408	7.92805	25.0974	1.82861e-09	1.06127e-08	0.879217	5.79536e-14	0.99944	3.51124e-06	1.34619e-08	0.999923	0.793057	2.53131e-14	2.68674e-14	1.4436e-07	9.89942e-10	1	2.64837e-07	5.973e-14	6.72795e-14	0.999999
3	POSITIVE	B	N compound	C20 H28 N4 O5	0.28	404.206	405.213	12.245	5.06051e+06	2.1486e+06	35920.3	60969.8	5.25519e+06	39925	40562.1	3.77845e+06	199425	43924.4	9.27739	6.31578	12.1323	16.881	4.51787	18.8259	7.90522	13.4509	7.10979	1.4807e-07	0.999994	2.41125e-07	2.36331e-11	7.8318e-07	1.31197e-11	2.56918e-10	4.26146e-06	1.54722e-09	0.527139	0.989141	0.958503	0.426581	0.978624	0.00795549	0.0782388	0.929504	0.0061449
3	POSITIVE	E1	N compound	C31 H54 N8 O13 S2	0.27	810.325	406.17	6.872	9.801e+06	8.39737e+06	29265.6	1.81016e+06	278349	28062.1	32728.5	210033	26155.9	25398.5	11.0119	6.05662	17.6238	5.93513	2.19402	28.1176	8.74345	15.8915	8.97047	0.000263678	2.57572e-14	7.61613e-14	0.00671432	1	0.981453	0.000105323	9.74576e-11	0.99617	0.883204	5.81757e-14	1.16795e-13	0.530689	1.1863e-10	0.696794	5.89775e-11	6.57252e-14	2.53131e-14
3	POSITIVE	H	N compound	C16 H29 N3 O7 S	0.39	407.173	408.18	7.049	4.08375e+06	398817	1.30895e+06	385860	677227	3.36339e+06	1.18637e+06	1.7333e+06	3.85239e+06	2.07478e+06	8.40682	11.1933	9.67243	8.14564	10.4465	6.96457	8.85082	19.3499	18.7597	2.03217e-05	2.57572e-14	1.672e-13	0.519182	0.410396	0.670852	0.385749	2.12053e-13	0.000504941	2.15585e-08	2.57572e-14	2.40319e-12	0.0084634	6.23945e-14	0.0212426	7.92966e-12	2.45803e-13	2.53131e-14
3	POSITIVE	E1	N compound	C36 H61 N7 O14	0.15	815.428	408.721	5.511	4.40743e+06	4.31611e+06	2.25291e+06	3.99004e+06	298419	88800	168780	232474	208505	195375	32.5108	10.7672	50.0262	8.96251	13.5584	14.5946	17.3829	22.4816	8.41304	0.024215	1.45492e-09	2.60901e-07	0.996178	0.140175	0.709527	0.995432	6.4504e-09	0.387077	1.46682e-05	8.70854e-11	1.75863e-06	0.804634	2.0736e-10	0.999651	5.00811e-07	2.65103e-10	1.11244e-13
3	POSITIVE	E1	N compound	C19 H28 N4 O6	0.32	408.201	409.208	5.875	5.7727e+06	5.9119e+06	28461.4	519953	493487	23843.9	25234.3	195959	178020	24734.8	7.36617	10.2057	5.73247	3.18707	8.46866	20.1256	5.19828	3.63376	11.1678	2.56239e-13	4.44533e-13	0.991156	2.53131e-14	0.998874	2.56328e-11	1.13674e-11	0.0715655	0.0261487	2.53131e-14	2.53131e-14	5.85954e-12	2.14949e-10	0.0196775	1.71575e-09	2.53131e-14	2.53131e-14	0.885309
3	POSITIVE	F	N compound	C39 H60 N8 O11	0.21	816.438	409.226	7.957	6.83281e+06	200980	6.63185e+06	274489	40617.3	38590.7	37839.8	38509.4	44835.9	35720.3	25.2851	6.37265	52.0429	2.55075	21.3037	18.6814	9.31242	19.7238	9.06533	3.23931e-05	5.17844e-05	1.16387e-09	1.40287e-06	0.923771	2.7402e-10	1.5714e-06	0.467345	7.86984e-11	0.999811	0.999816	1	1	0.991637	0.957876	0.999942	0.997984	0.999998
3	POSITIVE	G	N compound	C23 H7 N O7	0.18	409.022	410.03	6.211	2.7306e+06	68228.9	903236	51128	512257	2.56735e+06	457852	141995	699299	135764	7.66056	6.48276	17.4841	2.63435	17.0089	31.9158	2.89282	17.4542	30.5523	9.25326e-07	3.68594e-13	1.66211e-09	0.932895	0.0822022	0.986716	0.508089	1.41713e-11	0.978339	4.58467e-08	4.47642e-13	3.15604e-08	0.993754	1.02007e-12	1	5.78126e-08	7.28306e-13	2.55351e-14
3	POSITIVE	F	N compound	C22 H7 N O8	0.3	413.017	414.025	4.741	6.21037e+06	1.18119e+06	5.41972e+06	1.02989e+06	569202	1.52196e+06	576552	858801	2.34053e+06	937923	13.3486	95.3255	11.476	10.2539	23.4575	30.8118	14.5356	133.7	9.21036	0.141302	0.998401	0.41081	0.0267559	0.000185362	0.0115586	0.0547837	0.00134956	0.00665593	0.999806	0.999998	0.999999	0.999986	0.982544	0.999999	0.960157	0.999988	0.846088
3	POSITIVE	B	N compound	C19 H34 N4 O6	0.31	414.248	415.255	6.163	4.76648e+06	2.61303e+06	38604.2	612169	4.68138e+06	34832	77818.8	1.63889e+06	87237	39790.3	23.8763	11.2994	14.7136	4.35091	5.42978	14.9335	4.08742	6.29784	4.77839	2.54197e-12	0.00460943	2.47717e-10	2.17826e-13	1.59814e-11	4.82503e-13	3.4639e-14	2.59792e-14	3.19744e-14	8.69457e-10	0.0619038	6.69549e-08	0.0154352	3.78431e-09	0.000455921	2.96652e-13	0.00188133	1.32991e-11
3	POSITIVE	E1	N compound	C18 H33 N5 O6	0.44	415.243	416.251	6.835	1.3274e+07	1.24752e+07	34584.7	2.9099e+06	509175	93587	36146.1	87635.5	31800.6	30348.2	38.6706	5.86672	57.5087	20.33	9.93732	6.69061	2.84628	7.43816	6.41916	0.527782	1	0.43255	6.38155e-08	1.64906e-08	2.8077e-08	1.75948e-11	9.22817e-13	2.52838e-11	0.970047	0.997019	0.663783	4.62403e-05	4.91669e-07	0.000287027	0.815125	1	0.711811
3	POSITIVE	E2	N compound	C42 H74 N2 O14	0.38	830.514	416.264	13.442	3.54424e+06	2.9698e+06	2.24151e+06	2.7873e+06	264140	275616	179443	379790	320902	387090	14.68	4.89359	32.4685	17.8635	7.95998	17.6587	18.5384	6.70262	53.6263	2.55351e-14	1.4717e-05	7.9714e-14	4.72015e-08	0.99969	1.22442e-11	6.95e-14	0.999977	1.42109e-13	4.76508e-13	5.57237e-10	9.23583e-06	5.58516e-10	1	0.000188709	1.22496e-05	0.000187953	0.863274
3	POSITIVE	E2	N compound	C39 H60 N8 O12	0.34	832.433	417.224	6.572	3.37014e+07	1.79085e+07	3.07904e+07	2.84206e+07	1.01917e+06	981290	1.09298e+06	56821.9	106371	68984.7	12.7996	7.06023	1.71933	2.29184	4.21975	10.1294	11.001	111.381	12.0091	0.00845239	0.995665	0.0423786	0.163438	0.893475	1	0.0526166	0.292419	0.124003	2.47011e-06	0.0383692	0.00243999	0.999265	0.961566	0.128119	1.56144e-07	0.933491	1.09262e-06
3	POSITIVE	B	N compound	C38 H60 N10 O11	0.24	832.444	417.23	12.911	1.56143e+07	653359	54104.9	53468.8	1.38584e+07	48459.6	713257	434873	43741.2	48299.1	16.071	9.08068	15.4659	6.203	4.74381	16.0504	16.5855	6.7573	22.8764	2.09036e-09	9.50351e-14	2.29519e-08	2.62433e-06	0.698674	1.17664e-05	0.497881	0.0480558	2.63148e-05	2.05835e-13	2.53131e-14	2.3699e-11	9.61959e-08	0.00127595	0.999935	7.80513e-06	2.64233e-14	4.99822e-13
3	POSITIVE	A	N compound	C18 H27 N O10	0.37	417.164	418.171	2.098	5.60073e+06	7.48408e+06	59870.1	5.67738e+06	1.36823e+07	58883.9	5.2857e+06	1.5788e+07	78670.7	1.13423e+07	11.8386	4.68702	39.0585	7.12468	8.67998	47.8667	9.8487	27.2222	33.3174	4.46671e-08	1.61293e-10	0.00509823	0.485068	0.267785	0.388546	0.390859	2.35269e-06	0.38985	1.50187e-10	2.2653e-12	0.00868871	0.00765598	4.57348e-08	1	0.999998	1.60956e-10	2.18173e-10
3	POSITIVE	A	N compound	C18 H29 N O10	0.41	419.179	420.187	7.141	6.09549e+06	954571	951770	972322	1.32173e+06	1.30851e+06	1.44179e+06	2.95277e+06	2.87205e+06	2.4746e+06	19.183	42.3045	30.562	18.0401	15.0416	3.97607	15.0638	31.7323	13.6258	5.01635e-10	5.18583e-11	0.511933	6.2028e-05	0.0119992	0.999872	0.807116	4.60206e-09	0.99966	2.98792e-11	1.74971e-13	6.71394e-05	0.00140705	2.06719e-06	1	0.0547268	6.3205e-12	2.18674e-10
3	POSITIVE	A	N compound	C24 H8 N2 O6	0.15	420.038	421.046	8.163	1.0833e+07	1.47842e+06	423719	1.37201e+06	279267	278598	292798	1.01693e+07	1.03091e+07	9.78959e+06	1.53101	3.23005	2.81765	13.6265	5.86416	14.9116	3.03664	4.28591	7.13525	0.99758	1	0.998874	2.53131e-14	2.53131e-14	2.53131e-14	2.55351e-14	2.53131e-14	2.53131e-14	0.976422	0.986244	0.570523	3.16525e-12	4.90363e-12	8.37908e-12	0.809638	1	0.889907
3	POSITIVE	A	N compound	C16 H26 N2 O9 S	0.42	422.136	423.143	1.517	3.09729e+06	1.72358e+06	1.96864e+06	1.82342e+06	1.63973e+06	1.98657e+06	1.4449e+06	2.21131e+06	2.86678e+06	2.5446e+06	8.08436	8.62957	2.73681	19.9437	3.89003	4.5593	4.81321	3.86494	3.71993	0.263831	0.985587	0.785379	0.000971668	0.998241	0.0163703	8.59815e-08	1.43663e-11	2.346e-09	0.465836	2.85673e-06	0.00014773	1.10893e-10	7.43516e-12	6.59231e-07	0.00343094	0.703397	0.117048
3	POSITIVE	A	N compound	C16 H26 N2 O9 S	0.35	422.136	423.143	2.036	7.91715e+06	2.46492e+06	2.1388e+06	2.51642e+06	3.92291e+06	3.43394e+06	3.35282e+06	7.52693e+06	6.35544e+06	7.86211e+06	50.4979	2.42601	25.5155	29.9878	14.059	21.6222	6.12805	16.7982	5.5853	2.60489e-07	0.776175	3.64255e-06	8.92562e-11	6.08402e-14	3.55938e-12	5.14062e-11	3.90799e-14	3.42748e-12	1	0.753171	0.631871	0.999793	0.934293	1	0.999774	0.944912	0.998431
3	POSITIVE	D	N compound	C23 H9 N3 O6	0.22	423.049	424.056	8.006	5.30129e+06	4.92104e+06	4.81086e+06	4.96273e+06	243326	272551	256484	1.90349e+06	1.77099e+06	1.89623e+06	2.61654	20.619	8.21273	7.12716	30.6174	8.26158	2.65799	11.1544	1.57139	2.53131e-14	1	2.53131e-14	0.914946	0.984413	0.996433	0.614391	0.990812	0.211556	2.53131e-14	0.535927	2.53131e-14	0.999373	0.647628	0.052393	2.53131e-14	0.993846	2.53131e-14
3	POSITIVE	A	N compound	C24 H11 N O7	0.26	425.054	426.061	7.143	6.94613e+06	2.52879e+06	2.56016e+06	2.72727e+06	4.05796e+06	4.05588e+06	3.96686e+06	6.52495e+06	6.61993e+06	6.81984e+06	14.5274	13.7271	15.1068	16.5911	6.65931	5.74959	18.1107	21.8263	30.4067	2.77556e-14	0.985755	2.64233e-14	0.000522094	0.999999	0.735411	0.000296999	0.665159	0.0342191	1.81632e-13	0.00243751	2.88658e-14	0.999998	0.513616	0.568536	7.97362e-13	0.0777908	1.07692e-13
3	POSITIVE	E1	N compound	C9 H9 N5 O15	-0.41	427.009	428.017	5.019	2.40737e+06	2.15232e+06	42726.1	1.57663e+06	2.09002e+06	76226.4	211184	1.55566e+06	61974.8	610718	55.5155	2.63053	15.3165	29.2978	12.0345	16.7489	4.59405	15.677	4.30086	8.48027e-06	0.809193	0.000157869	6.12157e-11	1.47882e-13	2.11942e-12	3.69274e-11	7.99361e-14	2.8666e-12	1	0.528255	0.437476	0.999883	0.961634	0.999972	0.999852	0.95063	0.998354
3	POSITIVE	E1	N compound	C22 H25 N3 O6	0.26	427.174	428.182	9.327	8.27366e+06	7.07496e+06	41169.8	103995	1.45079e+06	47874	49105.9	624401	66493.5	45030.9	46.7638	5.61904	33.8427	25.9841	12.1058	11.3565	6.5711	5.80573	2.91031	1.2168e-13	0.187335	6.6902e-13	2.16217e-10	2.53131e-14	1.10756e-12	1.14284e-10	2.53131e-14	4.07607e-12	0.999012	0.146817	0.0443017	0.999477	0.549597	0.710217	0.995614	0.99946	1
3	POSITIVE	H	N compound	C17 H29 N3 O10	0.33	435.185	436.193	3.451	3.41942e+07	101132	1.84738e+07	87874.6	120230	769114	105409	120879	3.23209e+07	87380.3	80.5963	3.3595	63.421	37.2123	19.8251	10.9959	5.52273	7.6284	2.39434	0.000460793	0.117336	0.19966	2.10914e-07	1.81769e-10	2.38629e-10	2.73089e-09	2.59015e-12	4.81952e-11	1	0.401467	0.295544	0.0895338	0.00871191	0.849965	0.986049	0.999613	0.999976
3	POSITIVE	B	N compound	C21 H32 N4 O6	0.3	436.232	437.24	12.046	5.15262e+06	2.58598e+06	39781.9	114471	5.20784e+06	38308.8	48303.8	3.02254e+06	36458	35457.1	8.69183	10.2999	5.36239	10.1917	12.6242	13.5857	3.34742	7.5587	5.50637	7.73779e-07	0.999662	3.25296e-07	7.07004e-07	2.89945e-10	8.87543e-06	0.000688372	3.05282e-10	8.78345e-05	0.0619884	0.985912	0.320648	0.0286361	1	0.936084	0.99999	0.79717	0.934204
3	POSITIVE	F	N compound	C47 H67 N5 O9 S	0.06	877.466	439.74	4.626	1.68142e+07	1.56915e+06	1.59972e+07	1.04698e+06	2.33083e+06	3.29598e+06	2.00323e+06	49130.3	169757	49164.9	11.0292	2.91005	13.0919	12.404	10.6416	3.26946	9.75058	8.06762	0.993271	2.53131e-14	0.765229	2.53131e-14	0.99728	3.04645e-07	3.55244e-07	0.487465	9.2145e-08	0.00365086	2.53131e-14	1.16298e-08	2.53131e-14	0.162902	0.995414	0.00218291	2.53131e-14	0.00971373	2.53131e-14
3	POSITIVE	E2	N compound	C52 H33 N2 O12	0.16	880.226	440.113	7.543	5.15604e+06	4.64089e+06	3.88069e+06	5.02346e+06	1.94186e+06	1.67041e+06	1.57311e+06	1.37678e+06	1.35648e+06	1.46469e+06	3.48701	7.95156	14.0805	10.6026	11.5229	24.2819	3.56702	17.4553	13.3604	0.227146	3.84137e-14	1.2168e-13	0.0231319	2.82999e-06	0.999931	0.197922	2.0477e-09	0.999999	2.46308e-05	3.30402e-13	1.60984e-10	0.959346	6.33493e-13	0.998215	1.85218e-09	1.11022e-13	2.53131e-14
3	POSITIVE	A	N compound	C27 H9 N O6	0.19	443.043	444.05	13.727	6.40128e+06	1.53925e+06	39437.4	668395	717299	1.09081e+06	1.13663e+06	5.40019e+06	6.20823e+06	6.16662e+06	10.1654	1.38839	3.59374	6.04229	9.6027	7.18663	3.69978	3.23205	4.3188	0.0233239	0.98981	0.00361743	0.000240416	0.707243	0.163571	7.48011e-05	2.25513e-11	1.23349e-07	0.0187963	0.0132432	1	5.16588e-09	1.45172e-10	2.6545e-09	3.68983e-05	0.00433602	0.343606
3	POSITIVE	F	N compound	C17 H21 N3 O9 S	0.28	443.1	444.107	4.964	3.07968e+06	803792	3.00966e+06	1.43436e+06	452445	497656	49246.3	41279	93991.7	33610.6	19.3643	26.6692	29.6026	3.96589	14.4222	16.9067	9.67332	24.8053	3.28508	2.61259e-10	0.00177267	1.77936e-07	2.98941e-11	1	0.610832	0.00261187	1.65866e-06	4.13701e-09	2.55351e-14	1.7355e-12	1.22617e-08	5.43343e-13	1.71328e-06	4.39145e-10	0.790764	3.28208e-09	2.63657e-08
3	POSITIVE	F	N compound	C40 H68 N10 O13	0.08	896.497	449.256	5.923	3.89897e+06	38766.1	3.4922e+06	34519.1	43007.3	42522.4	47259.3	42748.1	44018.5	48248	8.51198	0.388015	6.54796	7.96548	11.7877	28.5888	12.4372	18.9512	9.01246	8.5945e-08	2.55351e-14	9.94316e-13	0.00302122	0.973017	0.86477	0.0045792	5.4583e-12	1	4.83758e-05	7.01661e-14	6.82987e-12	1	2.31148e-12	0.785157	3.73226e-09	3.64153e-14	2.53131e-14
3	POSITIVE	E1	N compound	C21 H31 N5 O6	0.2	449.228	450.235	8.531	3.52797e+06	3.65015e+06	33578.6	910636	54081.1	36424.9	34962.2	37447.3	34080.8	34563.1	1.36025	2.56809	22.78	4.043	10.421	16.4841	4.90434	19.6843	46.5144	6.79146e-06	0.00207405	0.135504	0.116521	0.632758	6.32179e-08	0.997924	4.64495e-12	1.02719e-09	5.78169e-05	4.33186e-09	0.00023782	0.367913	1.12621e-12	0.0879988	1.41553e-08	9.93361e-12	2.64233e-14
3	POSITIVE	A	N compound	C25 H13 N O8	0.24	455.064	456.072	7.14	9.86345e+06	3.56665e+06	3.56831e+06	3.71506e+06	5.82286e+06	5.75908e+06	6.02838e+06	8.89968e+06	8.95459e+06	9.38862e+06	26.5222	12.8893	6.95028	12.751	6.10024	13.2894	22.3621	3.23338	4.43183	0.000253701	0.00196125	0.979983	2.68674e-14	2.53131e-14	2.53131e-14	1.89093e-12	3.4639e-14	6.95e-14	0.0280336	0.00150355	0.87588	5.19157e-07	1.41946e-08	7.23476e-10	0.91576	0.999997	0.979483
3	POSITIVE	E2	N compound	C25 H15 N O8	0.05	457.08	458.087	9.97	3.53094e+06	3.38761e+06	2.89658e+06	3.29541e+06	44987.4	48150.1	47101.5	445823	418644	468216	11.8998	18.4523	9.95138	18.6511	14.4518	6.06815	12.7291	16.856	5.73659	8.2151e-05	0.000265407	0.999373	2.53131e-14	2.53131e-14	2.53131e-14	1.69642e-13	2.55351e-14	2.59792e-14	0.0261695	0.00106639	0.816459	2.29356e-07	5.50863e-09	5.2083e-10	0.958939	0.998124	0.999936
3	POSITIVE	E1	N compound	C22 H26 N4 O7	0.36	458.18	459.188	6.627	6.73289e+06	6.11266e+06	28572.4	362417	165777	120165	29301.3	114642	55110.6	23148.7	9.19724	2.36626	6.50975	3.9074	4.98575	13.209	8.47786	19.7758	17.3428	5.42725e-07	2.53131e-14	2.53131e-14	1	0.0215233	0.999943	0.201018	5.46807e-12	1	2.1392e-09	2.53131e-14	2.55351e-14	0.173363	3.3995e-13	1	9.28666e-09	2.53131e-14	2.53131e-14
3	POSITIVE	E1	N compound	C20 H37 N5 O7	0.34	459.269	460.277	6.926	2.79621e+06	2.61071e+06	29109.7	606863	212768	25398.5	26606.7	68827.7	27537.2	25445.8	9.96442	8.48659	37.0139	6.30766	3.89556	3.09543	9.32315	18.5175	18.9278	0.002639	3.81695e-13	1.68607e-11	0.999996	0.335959	0.00484267	0.999646	4.50644e-10	0.0172508	1.32634e-05	3.5083e-14	2.35234e-12	0.992735	3.33029e-11	0.999254	1.21714e-07	5.57332e-14	2.53131e-14
3	POSITIVE	E1	N compound	C20 H37 N5 O7	0.37	459.269	460.277	3.433	7.47974e+06	7.52042e+06	58604.7	2.49866e+06	396601	64560.2	69510	143284	59641.3	58560.7	3.95482	7.63647	58.5038	5.67899	10.7091	5.53051	12.2981	19.1387	1.94629	2.32565e-05	6.08402e-13	4.82566e-10	0.653111	0.941055	0.533179	0.0512578	5.11351e-08	0.630156	7.53987e-05	5.3535e-13	1.93805e-10	0.770742	9.71185e-09	1	2.63902e-05	1.79945e-12	3.5083e-14
3	POSITIVE	E1	N compound	C35 H60 N10 O15 S2	0.24	924.368	463.191	6.497	7.62584e+06	7.49061e+06	31135.6	1.68445e+06	568281	24324.4	71489.9	119091	25081.9	24406.8	5.00689	5.78151	5.54138	3.75823	8.67957	7.32073	11.511	14.9143	4.89197	4.60298e-13	2.53131e-14	5.52891e-14	0.528115	4.57233e-06	0.0205624	7.18224e-07	2.53131e-14	0.675409	2.9754e-14	2.53131e-14	9.87092e-10	2.45085e-05	2.53131e-14	0.480406	2.53131e-14	2.53131e-14	2.53131e-14
3	POSITIVE	A	N compound	C21 H37 N O10	0.24	463.242	464.249	7.313	3.15855e+06	1.11886e+06	978383	1.10777e+06	2.32897e+06	2.08975e+06	1.57858e+06	2.62779e+06	2.41018e+06	2.76652e+06	9.90724	9.32431	9.86622	4.83657	7.21701	4.53651	11.3276	20.9875	4.9272	1.61655e-08	2.53131e-14	4.86278e-14	0.00243745	0.00144389	0.999988	0.000940396	1.08136e-13	1	0.711308	2.53131e-14	2.55351e-14	0.999908	3.25806e-12	0.999704	1.0014e-11	2.55351e-14	2.53131e-14
3	POSITIVE	E1	N compound	C26 H32 N4 O4	0.18	464.242	465.25	15.799	6.37954e+06	5.7002e+06	41822.3	194232	627984	41087.2	44291.5	136681	37815.1	38662.4	24.3527	1.20114	17.7922	11.9733	2.85139	25.2762	13.0633	14.6192	26.7659	1.6749e-09	3.18937e-08	0.389222	7.66756e-05	0.00112645	0.000459951	1.04163e-08	4.88267e-11	0.998736	3.58843e-10	2.01394e-13	1.67703e-06	0.000701158	2.63431e-08	0.00177609	1.10448e-06	1.53877e-13	2.87822e-10
3	POSITIVE	E1	N compound	C36 H77 N3 O22 S	-0.55	935.471	468.743	12.817	4.52168e+06	4.3247e+06	35766.2	811196	397757	28963.2	65063.4	62616.8	30358	29917.1	2.86571	12.2525	7.32507	20.5061	10.6543	13.6021	4.89343	20.6257	7.64888	0.996963	2.4416e-12	4.45777e-12	2.80263e-07	0.0856622	0.511102	6.74545e-05	1.81264e-11	0.953404	8.59782e-09	5.753e-06	1.83387e-12	0.0896019	5.7641e-10	0.0807942	2.04947e-13	6.59803e-10	2.53131e-14
3	POSITIVE	B	N compound	C18 H16 N2 O11 S	0.27	468.048	469.055	11.531	1.01764e+07	608656	53733.9	55303.5	4.83168e+06	716995	986793	50532.7	43254.1	45871.4	6.23167	5.9359	24.2591	13.7838	16.6977	39.1431	4.51168	14.1089	1.6669	4.40219e-11	0.0899695	1.49967e-09	0.0373946	1.21103e-12	0.000306909	4.18002e-10	2.59792e-14	1.52773e-11	0.999927	0.993239	0.919642	3.83921e-08	2.42795e-07	1.36492e-08	0.994755	1	0.9976
3	POSITIVE	I1	N compound	C26 H17 N O8	0	471.095	472.103	7.31	2.76099e+06	854286	801495	850660	2.01423e+06	2.11672e+06	1.87056e+06	2.49566e+06	2.67415e+06	2.59882e+06	5.65722	18.766	25.4373	2.31691	11.7677	33.5091	10.7143	14.9122	7.39854	3.37359e-05	7.40963e-13	5.41859e-10	0.378742	0.274443	0.946469	0.873304	6.70974e-12	0.71477	0.403233	1.15996e-11	1.23258e-10	0.990374	8.73139e-11	0.142424	3.14139e-09	6.03517e-13	2.53131e-14
3	POSITIVE	B	N compound	C43 H69 N9 O15	0.13	951.491	476.753	14.148	5.92689e+06	836209	46711.4	263719	5.82426e+06	33756.9	781034	2.52253e+06	53874.1	129526	7.64933	16.1682	4.32442	5.35396	3.38629	5.66809	5.43736	2.90716	4.18488	2.53131e-14	0.00770854	2.53131e-14	2.46247e-13	1.53443e-05	4.76286e-13	5.11996e-08	0.00114407	0.000455769	5.10703e-14	0.0652046	3.1064e-13	7.86819e-09	4.68912e-09	5.9085e-11	6.03961e-14	0.989978	4.30767e-14
3	POSITIVE	E2	N compound	C40 H66 N20 O4 S2	0.56	954.501	477.251	5.042	6.08251e+06	6.17214e+06	4.05265e+06	5.77929e+06	618572	347279	398199	171375	204340	128858	36.5805	7.55542	81.5926	17.8654	56.8522	17.2896	11.1427	44.2441	5.62578	0.999925	0.292235	0.139667	0.193903	3.41188e-07	2.28342e-05	0.51803	0.340827	1.39941e-07	1.25014e-08	6.85692e-09	0.999909	0.00329425	1.92432e-05	0.111294	1	7.45701e-08	6.23196e-08
3	POSITIVE	I1	N compound	C28 H17 N O7	0.11	479.101	480.108	11.713	5.92976e+06	134869	759433	153440	4.91838e+06	5.49024e+06	5.47583e+06	4.75962e+06	4.73178e+06	4.6932e+06	21.8429	11.1974	16.838	6.13961	36.2861	15.6205	4.03513	22.6308	4.8957	0.755476	0.980814	0.998645	2.68674e-14	0.509336	2.81997e-14	2.62013e-14	4.84541e-07	2.59792e-14	2.75335e-14	0.724718	3.41949e-14	0.995204	1.64824e-05	0.754831	3.67928e-13	0.992663	6.34826e-13
3	POSITIVE	E1	N compound	C38 H81 N3 O22 S	-0.57	963.503	482.759	14.625	4.13216e+06	3.76705e+06	38856	818327	222912	33850.2	35329.2	32538.8	30733.1	33962.2	12.8753	8.70974	16.6159	14.2644	2.01432	13.3823	7.10312	12.8451	20.0248	2.70894e-14	0.51157	3.5083e-14	0.000358524	0.999939	0.922051	4.5766e-05	0.133156	1.15479e-06	2.53131e-14	7.56263e-05	3.01981e-14	0.973246	0.275554	1.0412e-05	2.53131e-14	1	2.53131e-14
3	POSITIVE	E1	N compound	C54 H60 N8 O9	0.64	964.449	483.232	5.826	5.2684e+06	3.52701e+06	1.20484e+06	4.93891e+06	89214.9	36976.3	64628	37373.3	46003.4	49721.7	2.75443	6.7764	8.66667	28.2327	71.3407	29.9504	2.43795	7.12415	12.9081	1	1	1	0.988273	0.470603	6.56726e-06	4.44533e-13	6.66134e-14	2.05835e-13	0.952928	3.13036e-05	0.000298695	8.05578e-13	2.16493e-13	1.54899e-10	0.0804394	0.917722	0.59016
3	POSITIVE	E1	N compound	C20 H34 N6 O8	0.25	486.244	487.251	5.632	1.79901e+07	1.83516e+07	44879.3	6.50648e+06	715119	40643.1	48937.6	237581	51532.6	42689.7	42.3117	14.9106	30.6981	34.2072	5.83098	30.7297	26.6912	27.2579	11.8773	0.999997	0.999993	1	0.142998	0.119744	0.000564582	4.43222e-10	2.03145e-05	3.60822e-13	0.999969	4.18872e-06	2.12191e-06	1.90099e-11	1.35183e-07	3.31917e-11	9.93908e-06	1.08646e-05	2.16867e-10
3	POSITIVE	I2	N compound	C43 H26 N8 O16 S2	0.85	974.092	488.053	4.209	6.38059e+06	71332.2	57083	60834.3	3.71087e+06	4.25165e+06	5.03903e+06	1.51936e+06	1.48864e+06	1.41118e+06	11.0421	18.2601	6.42692	7.23149	35.9479	13.5456	10.0101	10.2692	11.5676	0.999997	0.999897	1	0.911881	0.712391	1	2.53131e-14	2.53131e-14	2.53131e-14	0.190749	0.98794	0.655935	2.53131e-14	2.53131e-14	2.53131e-14	0.0355574	0.636601	0.00075472
3	POSITIVE	E2	N compound	C23 H21 N O11	0.22	487.112	488.119	6.557	3.82778e+06	1.56241e+06	37012	3.83359e+06	590205	38885.5	30479.1	29441.1	30628.4	28391.4	33.2822	13.0462	42.3432	35.5531	23.3103	23.6893	6.74266	9.34056	13.192	0.999802	1	0.999966	0.0124087	7.2071e-11	7.84046e-10	1.92957e-13	2.53131e-14	1.83187e-13	1.79362e-08	2.23689e-07	0.70195	3.16791e-12	2.27218e-11	4.23956e-07	4.05589e-07	1	3.92925e-07
3	POSITIVE	E2	N compound	C23 H21 N O11	0.2	487.112	488.119	6.713	2.55768e+06	1.05287e+06	35600.6	2.58229e+06	433642	37973.9	33367	35577.6	33121.2	34031.4	14.0953	11.7008	27.4612	11.9964	7.20708	7.00582	13.0679	13.3535	2.2827	1.38692e-10	2.53131e-14	1.05649e-12	0.969807	0.0077825	0.188155	0.000213721	1	0.639989	4.86877e-12	2.53131e-14	3.5143e-12	0.00190703	0.00980568	0.989368	3.04992e-07	2.55351e-14	3.40172e-13
3	POSITIVE	E1	N compound	C25 H17 N O10	0.06	491.085	492.093	5.025	1.3698e+07	5.59312e+06	46263.5	3.98626e+06	5.21043e+06	68239.1	623518	3.85376e+06	89489	1.60021e+06	54.9812	12.5114	19.2248	25.2416	16.6547	6.63694	14.2511	19.6657	8.60519	5.11447e-08	3.31061e-06	0.220574	3.17739e-07	1	3.74669e-10	0.519222	0.0264691	6.37732e-07	1.51035e-12	0.0805516	2.54337e-11	9.81741e-06	0.0380207	0.000636677	7.12789e-07	0.971674	4.19703e-06
3	POSITIVE	E1	N compound	C54 H60 N10 O9	0.64	992.455	497.235	5.887	3.52581e+06	2.43445e+06	874937	3.42748e+06	30577	60720.1	74910.8	36361.9	44539.4	34134.2	72.7798	20.4604	3.72133	23.2079	21.1318	30.5752	22.5862	7.37731	22.0156	0.986493	0.988954	1	0.990309	0.00536798	2.23266e-12	7.72411e-11	0.00671184	1.29008e-13	0.00593829	2.26419e-12	1.83355e-10	2.99285e-11	1	0.00764325	4.33151e-09	2.59387e-05	2.28817e-12
3	POSITIVE	D	N compound	C28 H19 N O8	0.1	497.111	498.118	4.96	3.6e+06	3.28179e+06	2.78696e+06	3.54863e+06	1.69681e+06	1.50509e+06	1.97655e+06	2.29579e+06	2.49431e+06	2.51877e+06	5.38463	10.2172	6.745	22.3849	7.96602	16.393	7.4692	9.05526	16.404	5.28548e-07	0.959382	3.42591e-06	2.53131e-14	1.08424e-12	2.70894e-14	1.32161e-12	2.30293e-07	1.15823e-11	0.13866	0.187965	1	5.37087e-09	4.50978e-08	2.84634e-08	0.897396	0.833848	1
3	POSITIVE	D	N compound	C28 H9 N O9	0.06	503.028	504.035	7.706	4.69782e+06	3.69971e+06	3.07035e+06	3.58997e+06	1.07131e+06	1.42122e+06	1.00787e+06	3.13396e+06	4.59118e+06	3.42658e+06	53.4136	40.7478	27.54	8.10326	6.18973	11.2724	1.35329	4.70085	2.09486	0.997867	0.616637	0.947589	2.51577e-13	2.86438e-14	4.4853e-14	2.64233e-14	2.53131e-14	2.53131e-14	0.00280755	0.852197	0.057019	4.40154e-05	6.53279e-05	6.744e-05	0.00432672	0.933142	0.0552025
3	POSITIVE	H	N compound	C28 H7 N O10	0.02	517.007	518.014	12.313	6.55013e+06	35219.7	37593.6	36672.3	35454.6	753137	183399	1.69676e+06	6.41234e+06	2.37393e+06	10.8662	28.0784	43.4416	13.4386	7.06369	21.0486	11.2702	3.95762	7.151	0.00258342	0.260227	0.35308	0.999689	8.03866e-10	5.6751e-05	1.05471e-12	3.06422e-14	2.08278e-13	1.53361e-06	0.031201	0.00167471	1.5361e-12	9.65005e-10	4.44658e-11	0.37456	1	0.361584
3	POSITIVE	I1	N compound	C25 H27 N7 O6	0.25	521.202	522.21	13.778	3.28574e+06	1.27478e+06	872262	1.27094e+06	2.05997e+06	2.50647e+06	2.627e+06	2.05573e+06	2.09153e+06	2.32328e+06	6.95724	4.48083	26.4744	9.27703	12.5231	30.311	10.5034	18.4658	4.61122	3.44097e-09	8.63921e-08	0.336757	9.68559e-08	0.00255048	1.23885e-11	2.00844e-08	3.71481e-13	4.4269e-12	1.93721e-05	1.14844e-11	6.70343e-08	0.963438	3.4639e-14	0.960451	8.93507e-13	1.13114e-11	2.53131e-14
3	POSITIVE	E1	N compound	C23 H42 N6 O8	0.18	530.307	531.314	5.788	8.57855e+06	7.38557e+06	30101.5	1.8049e+06	33622.9	30286.1	41566.8	40530.3	216636	38699.8	26.6591	20.1385	4.96847	7.9209	38.3842	23.4169	3.90389	16.0536	5.30422	3.13083e-13	0.237421	1.77547e-12	4.75383e-05	2.64233e-14	6.54951e-08	0.00127251	3.17524e-14	1.26719e-06	0.999989	0.899549	0.98008	0.759231	0.47749	0.600848	1	0.969054	0.942567
3	POSITIVE	B	N compound	C55 H89 N7 O12 S	-0.14	1071.63	536.822	12.611	6.23528e+06	510358	33991.4	58092.6	6.1831e+06	30587.8	273746	653667	29467.9	30854.9	33.7631	11.6227	27.6865	8.41503	4.83919	3.73226	2.10112	4.72785	6.30379	4.05463e-05	0.0131327	0.159439	1.19336e-09	8.61089e-13	1.98219e-12	7.57357e-07	5.3241e-11	7.63024e-10	0.999609	0.424372	0.753739	0.00418578	0.00363979	0.000297751	0.999847	0.986777	0.999929
3	POSITIVE	H	N compound	C18 H27 N5 O10 S2	0.31	537.12	538.127	1.706	9.21054e+06	46701	2.11313e+06	42882.2	42952.5	1.96225e+06	152339	1.02955e+06	8.9726e+06	1.40653e+06	10.7751	21.5048	7.78741	11.4134	12.3536	1.1805	9.0819	21.5976	0.797611	5.14477e-13	2.81997e-14	5.18621e-05	0.902769	2.67199e-07	0.93686	0.661292	2.53131e-14	0.998248	1.60558e-09	2.57572e-14	1.43165e-11	0.0922213	2.27596e-13	0.999699	3.53735e-09	3.26406e-14	2.53131e-14
3	POSITIVE	E1	N compound	C31 H39 N O3 S2	0.86	537.238	538.245	16.259	2.90519e+06	2.55708e+06	48251.9	58032.3	379197	48469.2	47059.4	44265.8	51168.4	50507.8	14.755	47.7302	44.405	4.81087	7.25807	1.0823	12.785	24.0301	4.62655	2.61478e-11	9.66307e-10	0.0716829	0.0348632	0.89286	0.00525076	0.877875	3.38771e-06	0.0106226	4.64961e-13	4.90052e-13	1	0.00190073	3.61949e-07	0.999991	1.1946e-05	4.22991e-11	7.03182e-07
3	POSITIVE	E1	N compound	C23 H41 N7 O8	0.23	543.302	544.309	7.141	3.11567e+06	2.89625e+06	33042.3	913398	204233	29996.2	28901.9	37116.6	36013.4	34895.8	12.8979	28.7383	10.6656	11.199	11.8463	42.2809	7.47824	2.04987	4.90585	0.0345763	0.996705	0.00729948	8.68531e-05	1.3149e-09	1.67179e-05	1.06038e-10	1.48104e-13	2.26438e-10	5.95837e-08	1	7.07832e-08	5.0627e-07	1.24035e-07	6.98025e-06	1.65933e-08	0.860044	2.58882e-09
3	POSITIVE	E1	N compound	C30 H12 N2 O9	0.03	544.054	545.062	12.044	4.82199e+06	4.77275e+06	932865	3.69523e+06	361256	364776	320447	1.81757e+06	1.91448e+06	1.81271e+06	6.04024	6.82605	11.4812	8.30323	13.6034	9.64419	5.77907	40.4436	4.56211	2.73115e-14	0.125963	4.77396e-14	2.69013e-06	6.06035e-06	0.00133902	0.999717	4.65792e-09	0.0425783	3.46876e-09	0.999998	2.45397e-09	1.102e-06	0.00332343	1.65883e-06	2.95801e-11	1	2.85245e-11
3	POSITIVE	I2	N compound	C26 H34 N2 O9 S	0.07	550.199	551.206	15.927	4.44424e+06	1.36585e+06	1.08361e+06	1.36919e+06	4.41188e+06	3.32616e+06	3.35761e+06	1.66293e+06	1.64099e+06	1.22499e+06	2.57785	12.3501	3.20374	3.11232	4.08104	10.0104	1.47428	0.866249	3.02826	2.55351e-14	0.00782566	2.93099e-14	2.53131e-14	2.94875e-13	2.53131e-14	6.00231e-12	2.41871e-09	8.00463e-10	0.99722	0.940567	0.582397	2.53131e-14	2.53131e-14	2.53131e-14	0.99421	0.999999	0.968341
3	POSITIVE	E1	N compound	C26 H41 N5 O8	0.23	551.296	552.303	10.522	1.22257e+07	1.17841e+07	39037.3	3.65843e+06	1.01495e+06	34900.3	56654.5	194391	37936.2	48209.9	9.7648	21.3509	10.4442	4.10591	5.23796	5.21814	2.18164	4.07258	2.82125	2.53131e-14	0.0300904	2.53131e-14	4.24599e-09	2.53131e-14	2.54233e-09	1.88962e-09	2.53131e-14	2.10117e-08	0.579465	0.0128334	0.440314	0.998685	1	0.767709	0.93752	0.64388	0.999129
3	POSITIVE	F	N compound	C25 H41 N7 O7	0.19	551.307	552.314	10.857	4.7926e+06	1.43005e+06	4.66075e+06	598893	430519	1.16328e+06	88724.4	84846.5	1.73411e+06	66742.8	2.93335	16.4135	0.498723	2.82602	3.94427	1.38717	3.67617	3.08127	0.703683	2.75335e-14	0.999991	2.68674e-14	1.15247e-06	8.6442e-13	3.62075e-05	0.116648	5.04041e-14	0.785563	0.98336	0.38366	0.907434	0.000291911	0.00228573	0.000854889	1	0.693641	0.673707
3	POSITIVE	E1	N compound	C28 H41 N5 O5 S	0.73	559.283	560.291	11.078	8.25817e+06	7.81523e+06	4.47034e+06	8.31918e+06	109225	64222.3	121638	81227.6	93008.4	77643.2	2.12902	7.2981	1.17549	3.33411	10.9705	6.57779	4.53007	4.93897	8.30737	0.546036	0.976145	0.114503	1.42416e-06	0.00032452	1.1577e-05	0.000761645	0.000455741	6.39425e-05	0.985885	0.412106	0.916546	7.22089e-10	2.09575e-08	6.93497e-10	0.6981	0.393079	0.0161261
3	POSITIVE	E1	N compound	C24 H42 N6 O10	-0.02	574.296	575.304	6.675	4.38672e+06	4.24924e+06	32557.1	987699	376070	26916.5	28621.3	94166	27343.7	35552.3	1.59735	5.09812	3.44394	72.2899	80.817	66.2419	0.750493	7.95401	5.60389	1	1	1	3.14459e-06	5.48918e-06	4.20657e-06	0.164836	0.135727	0.127848	0.999986	1	1	0.000661138	0.00161013	0.00125778	1	1	1
3	POSITIVE	B	N compound	C28 H43 N5 O8	-0.07	577.311	578.318	10.55	6.74131e+06	1.84521e+06	50763.1	468888	6.84179e+06	44734.1	227839	2.669e+06	52832.6	137515	3.66045	0.905631	4.16492	5.97793	24.9854	9.33514	6.55103	4.48781	0.701997	9.64806e-12	0.995126	4.68048e-12	9.26317e-11	9.69669e-13	9.39125e-09	6.57123e-05	0.99837	4.98961e-08	2.38698e-13	0.00360113	3.13083e-14	3.33289e-13	6.18394e-13	2.64677e-13	1.33671e-13	0.00166949	2.73115e-14
3	POSITIVE	B	N compound	C57 H86 N6 O19	0.5	1158.6	580.305	13.22	1.0649e+07	1.17559e+06	52552.2	223055	1.04858e+07	46754.8	872633	3.37015e+06	44184	49829.1	1.98536	18.6211	6.35915	11.1291	11.9267	22.5161	3.49147	3.31931	5.25968	3.86958e-09	1	4.04155e-09	5.02443e-11	1.4195e-05	3.47744e-12	0.0928249	9.01805e-10	0.615825	0.0302676	0.171924	0.988382	2.57683e-12	7.30305e-13	8.74634e-13	0.590245	0.917417	0.998917
3	POSITIVE	B	N compound	C71 H80 N8 O8	0.91	1172.61	587.313	13.472	7.60347e+06	1.05282e+06	51171.7	486126	7.4467e+06	48761.4	909345	1.29638e+06	40798.8	50860.1	4.02004	7.37902	3.67895	6.49909	9.86784	5.9251	6.92793	0.589796	4.56751	0.999964	0.978109	0.87082	3.30913e-12	1.43534e-11	5.21294e-12	1.55295e-06	1.24353e-05	2.25482e-06	0.938498	0.808375	0.999992	7.12339e-08	1.33813e-07	1.13735e-07	0.995434	0.933964	0.999927
3	POSITIVE	E1	N compound	C59 H97 N O21 S	0.85	1187.63	594.821	9.896	7.32149e+06	6.74475e+06	1.80668e+06	7.35893e+06	98564.2	47417.4	85332.4	39647.9	37561.9	39100.8	20.8901	2.79256	62.5513	33.0982	9.35199	4.3954	6.20855	6.28103	4.30023	4.39125e-06	9.01289e-06	1.1643e-10	0.876056	0.999928	6.19929e-11	1.68325e-06	0.999993	7.67255e-11	2.14991e-07	1.74627e-07	1	1.7958e-07	1	1	1	1	1
3	POSITIVE	H	N compound	C25 H29 N3 O12 S	0.15	595.147	596.155	5.366	4.39175e+06	25851	29235.8	25205.9	469868	650920	761104	2.14464e+06	4.14833e+06	2.62196e+06	14.8855	4.48516	22.9996	13.5773	15.6318	25.8222	9.04993	22.9196	15.5536	1	0.999974	0.999476	0.967428	0.775398	0.219735	1	0.874542	0.979021	0.997488	0.946832	0.999903	0.986721	0.116074	0.0337333	0.89034	0.812304	1
3	POSITIVE	A	N compound	C25 H29 N3 O12 S	0.1	595.147	596.155	5.684	8.22204e+06	140375	29136.5	40173.1	2.39142e+06	2.55146e+06	4.05077e+06	5.28111e+06	7.87837e+06	5.7826e+06	29.7878	5.15425	46.1082	13.4081	7.93095	18.0983	11.8235	40.1763	36.3804	1.9032e-09	6.82457e-09	0.976421	1.77143e-07	1	1.51467e-05	0.426984	0.00109883	0.856638	1.93845e-13	2.87786e-10	2.1046e-06	6.61517e-06	0.000900387	0.00024454	1.22528e-07	2.63364e-09	0.163013
3	POSITIVE	H	N compound	C25 H29 N3 O12 S	0.12	595.147	596.155	6.404	1.16922e+07	31818.5	27041.2	29497.3	1.40232e+06	2.49753e+06	3.01536e+06	4.82846e+06	1.13094e+07	6.21363e+06	23.6803	54.0485	51.036	8.30353	12.0912	19.7583	5.83629	137.58	3.97263	1.51639e-05	1	9.9585e-06	0.00779527	1	0.716306	0.266758	0.983081	0.999716	1.13228e-08	0.318665	3.7306e-07	0.648227	0.9425	0.945851	1.00757e-06	0.687422	2.21465e-05
3	POSITIVE	E1	N compound	C24 H33 N7 O11	0.16	595.224	596.231	5.091	4.38467e+06	4.05513e+06	29700	1.1008e+06	156353	107980	125470	138485	171366	119159	21.8952	27.8661	14.3834	19.5651	6.01657	7.34298	14.0271	4.97777	10.8436	3.89386e-11	0.098699	1.23474e-09	2.51242e-10	2.53131e-14	1.72728e-12	2.03777e-07	3.06422e-14	2.89225e-09	0.884478	0.525083	0.998733	0.00136867	0.00107446	2.34691e-05	0.924794	1	0.919477
3	POSITIVE	C	N compound	C28 H50 N6 O8	0.12	598.369	599.376	11.677	4.1397e+06	1.23279e+06	34258.1	810470	1.22395e+06	32597.3	170871	3.80672e+06	30592.5	410420	27.1475	41.1342	32.9482	16.6322	6.38937	1.06997	10.7932	5.58583	1.88251	1.38634e-06	0.0135186	0.00345273	1.33968e-08	1.23235e-12	2.4837e-11	4.30629e-06	2.2953e-11	7.34349e-09	1	0.902371	0.922379	0.0269822	0.0557874	0.00214877	0.999949	1	0.999996
3	POSITIVE	E2	N compound	C51 H88 N6 O27	0.86	1216.57	609.293	5.616	1.31976e+07	1.32153e+07	9.8177e+06	1.2402e+07	924208	781289	882991	448564	446055	154958	27.2912	16.335	18.6896	17.4159	7.06316	2.24243	6.63221	5.38858	4.54966	6.61471e-13	0.016164	1.66553e-11	1.45279e-11	2.53131e-14	1.6076e-13	1.04991e-08	2.53131e-14	2.88483e-11	0.777574	0.477568	0.999804	0.000412598	0.000885503	5.45945e-05	0.557327	0.965693	0.990033
3	POSITIVE	B	N compound	C29 H41 N5 O10	-0.13	619.285	620.292	13.675	5.4314e+06	721432	45185.6	189194	5.19551e+06	43260.7	386082	1.13314e+06	538726	53463.4	32.5453	16.4126	28.0346	7.80741	19.7579	22.8816	11.2212	26.1573	23.3551	5.57003e-10	9.57125e-06	5.41264e-05	8.66954e-08	1	0.000416685	0.838976	2.40963e-12	6.02423e-05	9.41469e-14	1.52323e-13	0.992501	8.65829e-07	2.77467e-12	0.982216	0.0197495	1.13133e-10	2.51554e-12
3	POSITIVE	B	N compound	C28 H50 N6 O10	-0.14	630.359	631.366	13.869	3.60777e+06	714721	36719.5	35690.7	3.55142e+06	34379.3	87773.4	825385	49984.5	41841	33.9684	6.01769	106.134	16.8415	20.0102	13.6052	14.5249	9.12666	13.9719	5.18128e-08	1.13163e-06	0.543581	3.64274e-06	0.303848	3.58906e-07	0.000260761	0.174979	0.00854783	4.52747e-11	1.29597e-05	7.24945e-07	0.386003	0.99999	0.000952155	8.27088e-10	8.24888e-08	0.0428643
3	POSITIVE	B	N compound	C30 H47 N7 O8	-0.08	633.349	634.356	14.302	5.26528e+06	759458	40320.7	61435.1	4.97615e+06	35558	83003.8	1.54038e+06	31192.1	36289.1	13.7815	14.6744	25.7451	16.543	6.54761	11.8901	20.2277	3.1726	8.2102	8.87926e-08	0.00372177	0.000326259	1.23057e-12	2.53131e-14	2.79776e-14	7.26637e-10	6.55032e-14	4.07474e-12	0.212237	0.0434678	0.992178	8.68277e-05	2.77925e-06	2.91732e-07	0.995293	0.999999	0.999742
3	POSITIVE	H	N compound	C23 H29 N3 O16 S	0.08	635.127	636.134	1.651	5.66158e+06	77192	66075.3	58896	2.04716e+06	4.21603e+06	2.17318e+06	2.26488e+06	5.22504e+06	1.58642e+06	10.9707	8.1497	3.16787	4.94739	0.955443	20.7347	3.15258	20.1356	1.41904	1.03695e-13	2.53131e-14	2.44049e-12	1.62809e-05	0.129894	0.000131433	7.56013e-10	7.73763e-11	7.89079e-06	6.50111e-10	2.53131e-14	2.77556e-14	5.16039e-05	2.21262e-09	0.834736	0.00040408	2.53131e-14	2.53131e-14
3	POSITIVE	B	N compound	C71 H102 N2 O17 S	0.19	1286.69	644.352	12.515	5.01738e+06	212915	44406.1	41122.4	4.58242e+06	43378.5	226583	310238	33902.9	43583.1	10.7839	14.1473	32.2034	12.4632	8.23266	6.63939	16.4713	15.8398	3.25208	0.593545	5.01199e-12	3.25582e-11	0.106172	0.91942	0.181362	0.0157447	7.77123e-09	0.0494677	0.313063	6.54365e-12	9.96536e-13	0.983958	4.46849e-08	0.998017	6.04497e-10	8.332e-12	2.55351e-14
3	POSITIVE	I1	N compound	C18 H15 N9 O14 S2	-0.01	645.018	646.025	5.806	4.37813e+06	350900	128265	611972	2.46685e+06	2.71402e+06	3.98159e+06	3.11782e+06	3.7019e+06	3.2874e+06	7.69478	6.96568	5.09619	9.12103	18.0404	20.0623	0.752858	8.09463	3.96227	2.53131e-14	0.998355	2.53131e-14	1.00314e-05	0.940022	3.89688e-08	0.256978	0.99881	0.542351	2.53131e-14	0.0122426	2.53131e-14	0.00148372	0.999581	8.18691e-07	2.53131e-14	1	2.53131e-14
3	POSITIVE	E1	N compound	C60 H105 N O30	-0.9	1319.67	660.843	9.913	2.94937e+07	2.86902e+07	1.10512e+07	2.82695e+07	968788	309783	879910	197993	147890	222898	5.63678	20.8757	54.7106	11.7916	26.2433	7.55567	20.4164	20.9563	18.739	2.20591e-06	9.18197e-10	0.000684259	0.710389	3.77958e-05	0.384408	0.806507	1.8669e-09	0.0280303	1.25188e-09	4.87126e-10	0.994158	1	1.59961e-12	0.000247777	0.000101118	1.50112e-06	2.41093e-10
3	POSITIVE	I1	N compound	C39 H16 N2 O10	0.3	672.081	673.088	5.767	5.86344e+06	31503.6	29695.8	31051	1.48231e+06	1.27891e+06	5.53484e+06	3.18252e+06	3.73867e+06	3.77714e+06	8.94374	9.70536	32.5106	7.6132	2.61425	11.2799	8.86781	21.1216	3.49498	7.34968e-14	2.53131e-14	9.47816e-07	3.24118e-05	0.999999	0.422148	1	1.3878e-05	0.0533007	2.55351e-14	2.53131e-14	2.37151e-08	2.87576e-05	2.15297e-05	0.938806	1.51434e-11	2.53131e-14	2.23954e-12
3	POSITIVE	E1	N compound	C66 H109 N O25 S	0.27	1347.7	674.858	11.584	6.63888e+06	6.28397e+06	38047.2	4.90124e+06	115502	36238.7	61953.4	40883.3	31096.9	35423.9	10.6437	19.8615	21.1561	13.5722	42.3768	57.9181	10.8665	17.3124	1.38436	2.58127e-11	1.42599e-11	0.99945	0.133724	0.999938	0.987992	1	0.00239144	0.999993	1.36158e-12	2.3912e-12	0.996197	0.0931434	0.000968854	0.931238	9.32611e-09	1.25526e-11	0.000366711
3	POSITIVE	F	N compound	C58 H90 N8 O30	0.57	1378.58	690.296	6.292	7.85193e+06	2.04377e+06	7.64469e+06	2.37749e+06	804605	680610	522082	57285.1	135159	24636.8	12.5461	5.1441	6.96204	5.88271	2.9722	13.5119	4.6842	4.91209	6.79009	2.53131e-14	0.14695	2.53131e-14	2.70894e-14	7.1836e-08	2.53131e-14	2.53131e-14	2.53131e-14	2.53131e-14	1.35447e-13	4.47927e-07	4.22014e-10	2.53131e-14	2.53131e-14	2.53131e-14	7.08877e-08	0.153333	7.15379e-06
3	POSITIVE	E1	N compound	C32 H50 N8 O10	-0.11	706.365	707.372	13.097	8.90607e+06	8.60155e+06	37514.4	2.03728e+06	382809	30437.9	39261.6	68108.3	33342	29799.1	3.04244	6.33087	3.08567	4.70844	3.08031	6.52413	5.25709	0.752531	4.76159	0.716624	0.22122	0.986827	4.07136e-09	2.73846e-08	1.26126e-07	3.28626e-14	7.9492e-14	4.81837e-14	0.999998	1	1	3.43754e-10	1.1913e-09	1.00595e-10	0.994692	0.92542	0.50479
3	POSITIVE	B	N compound	C40 H53 N O9 S	-0.31	723.344	724.351	11.498	5.29382e+06	673521	37573.2	44057.7	5.23886e+06	35292.3	580995	2.01829e+06	28745.5	249496	9.64106	6.09838	29.2168	5.76835	40.1274	34.2376	5.51555	19.0224	8.07354	1.40191e-08	3.14242e-11	0.00124017	0.000185126	0.95616	0.999216	0.79397	4.31565e-08	0.888797	4.27236e-12	3.62599e-13	0.0471728	0.00477776	9.04247e-09	0.557741	0.330126	2.12896e-12	1.76563e-11
3	POSITIVE	E1	N compound	C63 H97 N7 O34	-0.47	1495.61	748.811	6.288	1.09284e+07	9.27661e+06	5.67251e+06	1.04476e+07	719364	500644	607405	2.32626e+06	1.95527e+06	2.05619e+06	3.95591	32.8598	37.307	6.87772	20.4678	22.4959	1.23437	34.746	16.0165	2.79049e-10	1.01749e-08	0.120998	0.00600074	0.999095	0.0665767	0.00718523	4.31011e-08	0.0460466	1.89027e-12	2.38121e-12	0.999996	1	1.80567e-08	1	2.73546e-06	2.20335e-12	2.1262e-08
3	POSITIVE	E1	N compound	C31 H51 N9 O13	-0.33	757.36	758.368	7.136	6.11448e+06	5.8155e+06	38059.7	1.87242e+06	183832	35025.6	39648.4	52380	42764.8	40820.8	37.7265	43.069	27.4491	14.0857	8.76019	14.8176	35.7593	58.8499	31.1811	7.82177e-06	4.3122e-07	0.713389	0.108426	1	0.998031	0.997012	0.00121959	0.999386	4.1381e-08	1.37926e-08	0.995224	0.367483	0.000754663	1	0.0631898	3.40858e-07	0.000122922
3	POSITIVE	E1	N compound	C34 H53 N9 O11	-0.23	763.386	764.393	12.524	3.64664e+06	3.20577e+06	35062.6	803461	399951	31969.9	38462.3	38378	30644.3	29411	15.6799	26.1229	10.804	12.793	10.9401	66.0681	7.49264	17.1501	1.37569	9.39471e-13	8.49543e-13	1	6.7565e-06	1.88994e-05	0.998506	2.59364e-09	1.66887e-11	0.999993	0.000280402	4.3802e-09	5.02494e-05	0.00109523	1.19097e-07	0.979694	3.29213e-07	2.4769e-06	1.04141e-11
3	POSITIVE	G	N compound	C38 H54 N2 O17	-0.29	810.342	811.349	4.959	4.49204e+06	107570	2.01403e+06	22891.9	40248.8	4.1074e+06	25748.5	168555	2.01267e+06	20122.2	24.4124	8.76222	36.1108	29.0111	12.3332	27.7724	6.22209	16.2111	7.21017	0.995	1	0.992142	1	0.999999	0.267335	1.15016e-10	4.33742e-12	5.30687e-14	0.946784	0.300403	0.0350898	1.33137e-10	3.52163e-12	2.01617e-13	0.297041	1.40955e-07	7.98951e-06
3	POSITIVE	F	N compound	C72 H126 N10 O32	0.81	1642.86	822.435	13.622	1.95806e+07	8.18155e+06	1.79788e+07	7.09322e+06	3.31456e+06	1.7948e+06	2.86505e+06	44626.8	46825.5	45290.2	5.33798	40.5697	3.2426	13.3105	25.44	36.6786	5.93802	6.67185	3.00018	0.243816	1	0.220088	1	6.81219e-06	2.06201e-05	4.53726e-12	3.90799e-14	5.42144e-12	7.26633e-08	1.51305e-05	0.0735718	3.73457e-12	4.49085e-12	2.03868e-08	1.0027e-07	0.999998	6.7657e-08
3	POSITIVE	E1	N compound	C53 H109 N7 O44 S3	0.48	1643.57	822.791	5.756	6.58157e+06	6.31778e+06	38870.5	2.15772e+06	105004	36950	64968.9	63223.1	66523.9	45108.6	15.9793	10.9935	11.5331	11.8637	10.3893	17.923	4.6556	2.03734	4.44295	5.01821e-14	2.84447e-09	2.53131e-14	1.45218e-09	0.999527	6.23945e-14	0.199717	0.1953	0.00016051	2.69755e-09	0.972595	7.75953e-10	6.91023e-11	0.0691557	3.2272e-12	5.04041e-14	0.0109699	2.62013e-14
3	POSITIVE	E1	N compound	C68 H111 N3 O43	0.84	1657.66	829.838	5.557	7.13229e+06	6.48615e+06	3.4623e+06	7.1133e+06	1.19132e+06	870956	1.04621e+06	1.17949e+06	893971	952577	22.2551	6.12237	23.6545	16.5396	0.813915	11.7601	14.8906	10.3922	13.4056	3.20906e-11	1.88441e-10	0.76504	8.72635e-14	1	4.77314e-11	0.000133553	0.999975	0.998428	2.53131e-14	1.7808e-13	9.58944e-12	6.30496e-12	0.999923	2.34228e-11	1.78746e-13	4.12115e-13	0.898726
3	POSITIVE	B	N compound	C40 H60 N10 O11	-0.46	856.444	857.451	15.651	8.7735e+06	2.179e+06	77874.3	388135	8.55662e+06	78266.1	104160	1.94631e+06	70245.7	74876.2	7.57829	7.46952	6.55422	8.4196	84.2572	9.73989	3.11239	4.66799	6.31611	9.32587e-14	0.970485	1.71196e-13	0.906752	0.437883	0.0542379	0.923126	0.99918	0.999982	1.52101e-13	0.000392324	9.61298e-12	1	0.798821	0.109846	6.72795e-14	0.202091	3.13971e-13
3	POSITIVE	I2	N compound	C38 H25 N3 O27 S	0.34	987.04	988.047	4.223	9.41354e+06	32315.9	26684.3	29759.2	3.01797e+06	4.39338e+06	7.65762e+06	1.03339e+06	990424	853096	66.6579	12.6841	23.7631	79.6907	4.57721	6.94187	0.936488	3.85993	3.54715	0.702668	1	0.629186	0.638973	0.000704604	0.0236454	7.53501e-07	3.25887e-07	7.00753e-07	0.591922	0.483906	1	1.84767e-05	0.0101975	0.000825396	0.938694	1	0.883921
3	POSITIVE	E1	N compound	C77 H137 N7 O49 S3	0.5	2039.76	1020.89	12.497	1.05602e+07	9.53695e+06	38794.9	2.4289e+06	160457	33306.4	38315.6	34788.5	34927.3	33257.4	33.3942	2.43678	9.84233	8.19341	4.08034	11.5581	7.47991	9.50236	30.1088	2.13721e-09	5.75953e-09	0.995163	2.64455e-13	0.930477	4.90941e-13	1.19073e-09	1	0.000635736	2.53131e-14	1.71802e-09	6.56808e-13	6.19601e-07	0.888049	5.21372e-11	3.61933e-14	1.19238e-12	9.99049e-05
4	POSITIVE	B	N compound	C17 H33 N3 O4	0.03	343.247	344.254	11.85	3.63111e+06	2.46775e+06	222356	56869.6	3.64293e+06	246292	38754.2	2.6315e+06	468985	38998	7.81152	4.73452	22.7219	11.8084	11.0873	24.4207	10.0198	16.8875	16.2868	0.0396469	1.42183e-06	0.00119034	0.253541	0.408489	2.38944e-08	0.000341115	9.61453e-14	4.1641e-10	0.075234	1.6221e-11	5.49646e-10	0.0673199	3.81917e-14	0.0724474	3.75255e-14	1.68547e-11	2.53131e-14
3	POSITIVE	C	N compound (fragment of C12 H16 N2 O4 : -H2O)	C12 H14 N2 O3	-0.33	234.1	235.108	9.338	7.22231e+06	5.82355e+06	39641.6	3.78296e+06	3.85465e+06	45660.9	4.23517e+06	6.30955e+06	38202	6.10148e+06	37.087	31.4985	14.6493	61.8344	46.4121	86.777	29.9939	62.0834	78.9898	0.196053	1	0.279906	0.00074586	8.73861e-05	0.000637228	0.19124	0.0103932	0.48611	0.754252	1	0.829144	0.18597	0.359817	0.0495784	0.934659	0.992223	0.99998
3	POSITIVE	I3	N compound	C5 H4 N4 O2	0.21	152.033	153.041	1.563	4.27943e+06	299768	444868	324533	3.9427e+06	228387	2.55441e+06	1.69261e+06	538383	1.56245e+06	35.8749	21.1279	21.302	21.3096	6.70068	11.4912	18.1169	18.5784	0.966281	0.691326	0.918042	0.999877	2.7689e-13	3.4861e-14	2.88658e-14	1.05782e-10	6.07736e-12	2.15288e-11	0.217603	0.00864759	0.751773	2.97655e-05	1.67068e-06	3.63198e-08	0.974568	1	0.993528
3	POSITIVE	C	N compound	C8 H17 N O2	0	159.126	160.133	6.407	9.86052e+06	9.7141e+06	30107.8	8.74985e+06	5.0611e+06	29548.3	3.52249e+06	6.49369e+06	50626	7.99082e+06	31.8	66.8875	6.39031	74.2228	13.8657	29.7211	11.083	11.975	7.64811	0.00115319	0.610868	2.70307e-05	0.158708	2.9585e-10	0.00477203	0.00112101	1	1.24955e-05	3.85927e-05	0.000659424	6.27364e-09	4.72151e-06	2.93773e-10	0.121994	1	0.999964	0.999958
3	POSITIVE	C	N compound	C6 H7 N5 O	0.13	165.065	166.072	1.561	2.31014e+06	59989.7	53027.2	62291.5	1.41876e+06	55373.6	1.18829e+06	2.21457e+06	146854	1.63829e+06	23.4816	7.5958	2.21268	27.9776	6.95414	17.1093	20.5602	16.8565	2.95282	9.80802e-09	5.50155e-07	0.181115	0.130333	0.0317602	9.57946e-10	0.349273	6.92303e-08	0.715055	2.64162e-08	4.84057e-14	3.3671e-10	0.00108595	3.12728e-05	7.93622e-09	0.985651	1.54025e-06	3.35607e-07
3	POSITIVE	E1	N compound	C8 H16 N2 O2	0.12	172.121	173.128	1.735	3.79565e+07	3.25053e+07	272127	2.86498e+07	8.01589e+06	42860.3	7.85772e+06	1.29929e+07	758296	1.28068e+07	15.2969	11.5303	11.078	5.42336	47.8193	27.1752	8.70123	16.6407	22.1679	2.18271e-09	0.995161	5.88967e-09	0.00438566	0.013105	0.733483	0.00285816	0.122875	0.110271	5.31131e-13	2.9595e-05	3.29903e-10	1	3.07082e-05	0.00357382	2.57016e-10	0.242543	5.45997e-09
3	POSITIVE	B	N compound	C17 H32 N4 O4	0.11	356.242	179.128	4.699	5.29416e+06	1.47664e+06	35464.8	110363	5.59586e+06	33662.9	37811	2.15364e+06	2.61757e+06	35443.7	1.04469	1.83835	3.44133	11.9043	19.2149	21.6177	1.52221	2.19825	1.69806	0.999992	1	1	5.13811e-13	5.3646e-13	9.80105e-13	3.37823e-07	3.53102e-07	1.30051e-07	0.999999	0.991835	0.958985	6.93765e-09	7.29078e-09	6.26275e-08	0.999996	0.996999	0.999934
3	POSITIVE	C	N compound	C10 H7 N O3	-0.04	189.043	190.05	5.944	1.40162e+07	2.05599e+06	1.12462e+06	2.74289e+06	4.87692e+06	2.28392e+06	5.53674e+06	7.8632e+06	728003	9.73001e+06	5.30667	13.4808	8.51106	11.4731	0.435711	15.6755	1.33387	8.60359	4.2239	3.16429e-08	0.15887	2.58184e-06	5.66042e-08	1.5743e-13	1.35178e-09	0.0193129	5.01914e-07	0.999163	0.647389	1	0.655619	3.94218e-10	5.19498e-10	2.84473e-09	0.499097	0.725582	0.999979
3	POSITIVE	E1	N compound	C8 H15 N O4	-0.04	189.1	190.107	1.559	3.97009e+07	3.53868e+07	659525	3.19831e+07	1.33002e+07	974597	1.01829e+07	1.18685e+07	1.16978e+06	1.36567e+07	14.1916	6.95318	63.0205	6.20728	8.89758	22.5662	11.1145	19.3711	1.78299	2.39134e-09	1.48935e-10	0.314752	5.35075e-06	0.67284	0.478162	0.0257982	1.13844e-09	0.0977661	3.23852e-12	6.01741e-14	0.000136581	0.00938433	1.05921e-08	0.979816	0.0882279	3.87246e-13	3.55826e-12
3	POSITIVE	B	N compound	C19 H30 N4 O5	-0.02	394.222	198.118	4.225	4.50547e+06	3.05839e+06	70572.6	53947.2	4.91174e+06	109543	117770	2.97064e+06	1.75845e+06	86697.6	41.3135	8.9456	49.3225	9.02133	9.61486	11.0173	11.0478	5.45751	6.71523	2.94107e-08	1.93852e-06	0.194075	4.12208e-09	2.7911e-13	2.07856e-12	8.64963e-09	8.32667e-14	2.52509e-12	0.964777	0.887959	0.999998	0.999486	0.500701	0.999999	0.805561	0.972669	0.237088
3	POSITIVE	C	N compound	C9 H15 N O4	-0.1	201.1	202.107	2.288	3.82842e+06	2.63195e+06	1.34268e+06	2.69014e+06	2.39242e+06	1.36396e+06	2.44648e+06	3.76912e+06	2.05108e+06	3.37853e+06	9.85302	9.83656	27.666	7.70189	6.88099	24.022	8.37192	20.4743	11.3625	4.42754e-08	4.996e-14	2.47062e-10	0.237747	0.99811	0.999179	0.9987	1.44285e-12	0.985115	3.45763e-09	2.70894e-14	5.88125e-11	0.0736861	2.40474e-12	0.999992	1.61295e-07	4.50751e-14	2.53131e-14
3	POSITIVE	B	N compound	C10 H5 N O2 S	-0.12	203.004	204.011	7.309	4.22674e+06	967325	107161	926529	3.72944e+06	225067	109554	39151.9	32805.9	32857.2	7.4264	8.016	5.93611	11.0324	5.69312	14.4125	4.33399	3.36554	4.27717	0.998366	0.958364	0.999916	0.0256276	0.0479997	0.00987197	4.10783e-14	5.79536e-14	5.50671e-14	0.999982	0.787296	0.93646	2.79998e-13	4.15668e-13	6.34159e-13	0.999999	0.999995	0.999539
3	POSITIVE	E1	N compound	C9 H17 N O4	-0.03	203.116	204.123	1.588	6.16618e+06	5.86745e+06	168389	3.48327e+06	2.49283e+06	72116.6	626399	2.26493e+06	137103	1.11009e+06	36.1022	11.7817	44.3282	12.1529	8.46299	51.6675	14.4165	7.29677	34.308	4.25021e-07	2.77401e-07	0.999998	6.45965e-05	0.03063	0.134973	0.0426947	0.844029	0.999999	5.79799e-09	1.6025e-09	0.97401	0.0869629	0.41384	0.0869116	2.03599e-08	1.6019e-09	0.554037
3	POSITIVE	C	N compound	C10 H13 N5	-0.01	203.117	204.124	7.382	2.42267e+06	2.24965e+06	446495	1.99248e+06	1.30037e+06	463627	1.01025e+06	2.23677e+06	1.30346e+06	2.18552e+06	14.4964	2.53259	61.1529	11.5625	8.41032	6.50352	14.4003	19.331	1.43759	2.19141e-06	6.10947e-10	0.000334894	0.525809	1	3.52658e-05	0.916513	5.06441e-09	2.08359e-05	7.57485e-05	3.55671e-12	4.30274e-09	0.996943	4.5517e-09	0.999998	0.0008801	1.61937e-12	6.03961e-14
3	POSITIVE	B	N compound	C19 H28 N4 O6	-0.11	408.201	205.108	2.089	8.75629e+06	2.05e+06	68439.5	77417.9	8.26113e+06	71348.8	79616.3	4.43246e+06	1.49066e+06	92220.5	4.80071	2.22321	17.9204	37.4866	12.6552	8.5157	9.36053	3.92764	4.5663	0.992729	0.916859	0.999928	1.4353e-12	2.68674e-14	2.53131e-14	2.53131e-14	2.53131e-14	2.53131e-14	2.36223e-07	5.89087e-11	7.82758e-05	3.4639e-14	7.52731e-13	3.70739e-07	0.018374	0.892285	0.0010702
3	POSITIVE	B	N compound	C17 H34 N6 O4 S	-0.43	418.236	210.125	2.709	7.29461e+06	1.5636e+06	86929.2	59444.2	5.51948e+06	222096	54951.2	2.28563e+06	1.13821e+06	51254.2	4.31121	4.46229	23.9956	5.44373	41.1963	12.5361	4.0477	8.55732	6.8609	0.999997	0.283842	0.429847	0.876744	0.0171586	1.57152e-06	2.53131e-14	2.53131e-14	2.53131e-14	0.000504782	5.25154e-09	3.79948e-05	2.53131e-14	2.53131e-14	1.08358e-13	0.0436544	0.879205	0.00241919
3	POSITIVE	B	N compound	C20 H29 N5 O5	-0.33	419.217	210.616	4.949	5.2622e+06	725670	78281.4	37834.5	5.3683e+06	182273	38478.5	4.21227e+06	2.2662e+06	38721.2	51.7237	4.87299	39.8303	25.1284	45.2704	19.7487	1.47905	9.70425	6.60244	0.943239	0.999995	0.990306	1	0.000995424	2.70956e-08	7.68496e-13	7.32747e-14	5.3002e-13	0.00775336	3.09646e-08	3.90406e-05	6.66578e-13	2.10143e-12	7.84542e-08	0.198562	0.999999	0.299038
3	POSITIVE	B	N compound	C18 H33 N5 O7	-0.28	431.238	216.626	2.336	7.86298e+06	401524	35095.7	68964.5	2.89015e+06	35555.9	252470	1.23172e+06	559571	34549.2	7.83015	2.94092	25.0185	12.784	10.9362	17.2293	4.07685	10.3032	9.02406	0.478352	0.87307	0.044068	0.00106451	2.9752e-09	6.78237e-06	3.72991e-12	2.79776e-14	4.33431e-13	2.50845e-07	0.941346	1.74435e-06	9.43098e-10	1.06987e-10	5.73368e-10	1.51786e-08	0.762117	1.57976e-07
3	POSITIVE	C	N compound	C15 H2 N2 O	-0.45	226.017	227.024	4.52	7.80991e+06	4.61361e+06	61206	4.64698e+06	3.37711e+06	94102.4	2.35465e+06	4.14542e+06	65146.9	4.0732e+06	19.5452	0.727204	39.6502	14.0137	29.2475	8.15537	11.6031	18.2824	5.32543	3.6092e-11	2.40342e-10	0.703522	0.000386896	0.709743	0.301587	0.0921184	1.86637e-08	0.00105992	1.04294e-12	2.16716e-13	0.306428	0.214977	2.29193e-07	0.152568	2.66597e-06	1.91847e-13	2.4143e-10
3	POSITIVE	B	N compound	C24 H32 N4 O5	-0.45	456.237	229.126	7.465	4.14262e+06	571441	31728.9	29211.3	4.45929e+06	27921.6	27439.4	899230	2.3976e+06	28844.4	3.28584	7.79978	10.1713	9.52056	4.21341	11.6339	9.13718	26.1712	6.26817	2.53131e-14	0.525114	2.53131e-14	1.6192e-05	0.999971	0.996192	2.97157e-06	0.00737596	7.46109e-06	2.53131e-14	1.51496e-07	2.55351e-14	0.984573	0.00323652	1.96806e-06	2.53131e-14	0.254497	2.53131e-14
3	POSITIVE	B	N compound	C20 H39 N7 O5	-0.47	457.301	229.658	7.037	6.12471e+06	1.73332e+06	29712.6	30982.9	6.59904e+06	28052.3	28682.8	2.97141e+06	213592	28892.2	7.873	7.6503	2.34364	3.84877	9.66395	8.14589	10.66	59.7551	22.2685	3.17007e-07	1.71352e-12	8.56827e-08	0.00198866	0.999959	0.984649	0.999915	2.05311e-07	0.999754	2.67147e-10	1.25677e-13	6.99833e-07	0.0051337	1.106e-07	0.99994	1	1.80256e-12	2.04547e-12
3	POSITIVE	E1	N compound	C19 H37 N7 O6	-0.36	459.28	230.647	1.621	4.17622e+06	3.43562e+06	67315.7	523963	692402	55762.7	65481.7	73604	70052.3	53779.9	10.1518	23.3059	5.2124	7.8367	21.1624	10.0529	9.6602	14.1891	20.2825	2.35811e-13	2.57572e-14	1.10221e-05	0.000210549	0.395135	1	0.078229	1.09735e-07	0.998171	2.55351e-14	2.53131e-14	0.000815693	0.148613	4.86726e-09	0.997092	9.05047e-11	2.53131e-14	2.36247e-11
3	POSITIVE	B	N compound	C21 H41 N5 O6	-0.44	459.305	230.66	6.929	1.06742e+07	988450	32141.4	56951.5	1.04623e+07	30275.8	661631	1.40727e+06	31421.6	29616.2	6.92218	9.30535	7.46147	7.31637	11.1445	10.3525	11.7132	3.22339	2.18025	2.53131e-14	2.53131e-14	0.000637685	2.93099e-14	0.00177083	2.53131e-14	2.53131e-14	0.00680013	2.53131e-14	2.87548e-12	2.53131e-14	1.50102e-13	5.54206e-05	4.84004e-07	0.963607	0.0532831	2.53131e-14	2.53131e-14
3	POSITIVE	B	N compound	C19 H37 N7 O5 S	-0.51	475.257	238.636	6.259	4.57699e+06	542323	35345.2	36174	4.21589e+06	26740.7	27562.8	1.1133e+06	40143.9	25768.5	5.59478	21.106	2.95245	10.8873	6.80222	44.0021	11.1892	31.527	4.36692	1.13509e-12	4.53637e-13	0.881288	0.00514062	0.804625	0.844896	0.154029	1.39465e-07	0.706648	3.90799e-14	7.37188e-14	0.759334	0.726356	1.51285e-08	0.999999	1.78654e-09	2.23377e-13	2.36189e-07
3	POSITIVE	D	N compound	C12 H20 N2 O3	-0.36	240.147	241.155	1.603	5.53892e+07	5.13706e+07	5.32724e+07	5.01683e+07	1.99176e+07	2.23248e+07	2.0624e+07	3.99779e+07	4.13513e+07	4.24669e+07	4.91815	4.65399	2.55138	15.0384	11.2419	12.0874	3.43834	1.26544	3.34727	0.976897	1	0.980504	2.53131e-14	2.53131e-14	2.53131e-14	2.53131e-14	2.53131e-14	2.53131e-14	8.94183e-05	2.14895e-06	0.518134	2.53131e-14	2.53131e-14	2.59792e-14	0.0339048	0.976548	0.227596
3	POSITIVE	C	N compound	C9 H9 N5 O4	-0.42	251.065	252.073	3.106	7.49171e+07	1.70681e+07	4.8103e+06	1.39024e+07	8.10695e+07	2.20185e+06	2.85447e+07	1.13313e+08	8.45393e+06	2.56091e+07	7.94797	15.9291	18.4166	60.8907	47.4267	1.82193	1.21517	4.62935	1.81237	0.936587	0.842238	0.999999	0.9997	0.982053	8.07612e-07	4.7006e-11	4.86078e-12	8.66129e-12	0.999997	3.94559e-06	6.58148e-06	2.66605e-11	1.19897e-11	7.05191e-07	0.967718	1	0.989549
3	POSITIVE	C	N compound	C12 H16 N2 O4	-0.49	252.111	253.118	9.339	2.6402e+07	2.21402e+07	40581.8	1.46448e+07	1.44641e+07	46799.7	1.58971e+07	2.29141e+07	38765.1	2.3214e+07	37.5485	7.47483	13.156	19.1103	2.24726	8.47148	12.0338	8.28258	8.49865	4.95182e-12	1.59175e-11	0.931094	7.45182e-13	0.999996	5.35949e-12	1.52038e-05	0.999996	0.965754	2.53131e-14	1.64535e-12	1.57985e-12	8.94436e-10	1	2.1998e-12	4.21885e-14	4.92939e-14	0.999914
3	POSITIVE	D	N compound	C13 H19 N O4	-0.48	253.131	254.139	1.982	9.4922e+06	5.96243e+06	5.03212e+06	5.6386e+06	805309	784578	641884	8.22373e+06	9.35103e+06	8.60823e+06	6.60378	10.3383	3.88973	5.36156	36.6169	9.00419	7.75369	3.34907	14.3478	2.53131e-14	0.755404	2.53131e-14	0.000431272	0.987044	0.999992	3.35842e-05	0.406748	0.000155566	2.53131e-14	9.56677e-06	2.53131e-14	0.913362	0.909037	8.11596e-05	2.53131e-14	0.305497	2.53131e-14
3	POSITIVE	B	N compound	C12 H25 N3 O3	-0.58	259.189	260.197	2.044	6.11783e+06	2.17266e+06	633130	61925.8	6.20546e+06	547795	80999.5	3.29419e+06	2.70516e+06	90534.4	5.09496	10.7699	1.76216	12.1279	11.8295	10.885	8.20124	4.68994	3.79928	0.999945	0.999988	0.995845	2.26279e-05	0.000308903	0.000256579	6.09072e-05	0.000160471	6.29914e-06	0.987753	0.779864	0.998245	1.02684e-09	1.00683e-08	1.05907e-09	0.987427	0.793818	0.279289
3	POSITIVE	B	N compound	C12 H25 N3 O3	-0.49	259.189	260.197	6.213	1.06139e+07	2.68113e+06	166942	39266.3	1.10339e+07	109473	31083.2	4.31927e+06	1.44549e+06	29973.9	15.3431	14.5383	14.6965	7.00915	28.4771	53.5702	6.9598	35.2715	58.156	7.06309e-05	2.83205e-05	0.999868	0.97107	0.857359	0.999807	1	1.15157e-06	0.625283	8.18995e-07	1.01947e-05	0.846241	0.958405	1.19141e-07	0.337149	0.340565	1.18625e-06	3.21803e-08
3	POSITIVE	C	N compound	C10 H17 N O5 S	-0.67	263.083	264.09	6.434	2.01428e+06	596913	26771.4	575215	1.53261e+06	23823.7	841668	1.93627e+06	26516.2	1.55119e+06	16.389	6.22426	6.12762	6.62728	6.63055	11.6352	6.77625	4.96119	3.89694	2.53131e-14	2.53131e-14	0.990959	8.65974e-14	0.999909	0.972067	4.32794e-10	0.0750146	0.999001	2.53131e-14	2.53131e-14	0.999998	1.25065e-07	0.0303636	0.734638	2.53131e-14	2.53131e-14	0.702496
3	POSITIVE	B	N compound	C23 H43 N7 O7	-0.72	529.322	265.668	6.989	5.52265e+06	333564	29837.4	28428.6	5.37883e+06	27564.1	26743.9	632696	33927.7	31674.2	17.3832	14.4195	11.762	12.3744	18.3161	4.79751	17.813	7.86361	2.79029	4.70468e-12	0.000156437	4.10462e-09	2.50613e-11	2.53131e-14	3.68594e-14	2.16768e-08	2.57572e-14	9.13847e-12	0.948673	0.0325229	0.280297	0.00041163	0.000147657	1.23488e-06	0.998602	0.999724	1
3	POSITIVE	B	N compound	C24 H46 N6 O7	-0.71	530.342	266.178	6.38	4.62994e+06	553244	27352.4	80072.5	4.76942e+06	24185.2	200929	1.40957e+06	26005.3	75251	16.3215	6.69156	6.59434	13.389	11.0542	13.5508	5.70751	71.8819	36.8327	2.19513e-12	0.999546	1.44929e-12	0.957608	1	0.999122	0.998919	0.648248	0.998171	1.06604e-12	0.945338	2.51976e-12	0.999835	0.723022	1	5.84577e-12	0.996364	1.19287e-11
3	POSITIVE	C	N compound	C18 H9 N O2	-0.69	271.063	272.07	4.512	5.34059e+06	6.69685e+07	73188	6.3031e+07	3.54616e+07	73970	2.32255e+07	5.86067e+07	78881.4	5.40198e+07	19.0943	10.5882	8.88615	9.74637	5.44557	7.3289	3.71484	5.70945	4.85845	8.69127e-10	0.0384922	9.50887e-08	1.112e-06	3.51275e-13	2.94834e-09	0.0044271	9.23201e-08	0.999995	0.999984	0.999625	0.987982	1.6266e-09	9.74101e-09	4.35041e-09	0.97062	0.894212	0.999997
3	POSITIVE	D	N compound	C12 H12 N4 O4	-0.46	276.086	277.093	1.584	4.12867e+06	3.74852e+06	3.7563e+06	3.65859e+06	1.63586e+06	1.88714e+06	1.78398e+06	3.07164e+06	3.31338e+06	3.14344e+06	53.5172	9.26604	53.1219	9.84738	8.28738	3.18624	10.4413	6.19782	10.0809	9.78903e-09	3.8615e-07	0.260693	1.13913e-08	1.67644e-13	8.74634e-13	2.69887e-08	6.37268e-14	1.47393e-12	0.999997	0.999988	1	0.998997	0.667562	0.996529	0.460459	0.999883	0.232741
3	POSITIVE	B	N compound	C26 H50 N6 O7	-0.51	558.374	280.194	8.13	6.65072e+06	2.03633e+06	32496.8	287962	7.08196e+06	31288	269740	1.66008e+06	44861.7	147742	11.1811	25.4896	7.34466	14.9023	25.7894	31.2714	7.54375	9.32991	3.24281	1.04856e-11	3.20188e-13	0.00404092	0.000354767	0.999996	0.90786	0.971131	0.030413	0.99994	1.87184e-13	3.57492e-14	0.0329164	4.41386e-05	0.0562811	0.698803	1.92525e-09	4.77174e-13	1.47348e-06
3	POSITIVE	B	N compound	C26 H37 N7 O7	-0.58	559.275	280.645	6.162	2.97416e+06	151925	34063.9	42090.5	3.10619e+06	31626.1	110458	669226	31580.2	30113.3	9.92178	7.64212	10.4228	0.687296	18.7128	27.6906	8.92582	17.6418	3.6325	2.53131e-14	2.10043e-11	6.50591e-13	8.95062e-11	0.628788	9.91207e-13	4.30129e-11	5.51708e-11	8.45768e-13	9.0794e-13	4.06342e-13	0.934086	0.99837	4.30825e-10	0.999999	0.000343706	5.40012e-13	8.4841e-11
3	POSITIVE	B	N compound	C24 H44 N6 O9	-0.56	560.317	281.166	2.106	6.46194e+06	982327	74054.7	3.15309e+06	252439	72635	299914	1.20486e+06	97688.8	1.77718e+06	28.6202	1.16386	8.84859	11.5098	3.06136	18.6387	15.8006	3.9051	2.36245	4.09542e-10	5.70325e-10	0.999997	1.38334e-13	0.999969	1.0624e-06	0.00517478	0.969576	0.995567	2.53131e-14	2.68674e-14	3.5159e-07	2.83173e-12	0.998461	3.02457e-07	1.66511e-12	2.56462e-12	0.999489
3	POSITIVE	C	N compound	C17 H5 N O4	-0.66	287.022	288.029	2.06	3.25371e+06	1.10719e+06	269237	817753	2.46677e+06	180461	782499	3.10433e+06	71161.8	1.91292e+06	10.4435	0.728909	33.15	10.5068	4.14885	14.9135	11.5191	4.69565	41.0153	6.77081e-12	2.47642e-11	0.905624	2.43787e-10	1	3.52169e-09	0.999984	0.999651	0.996623	2.53131e-14	2.96607e-12	6.70476e-10	1.63248e-10	0.999165	9.25645e-09	1.62161e-11	8.15008e-11	0.818134
3	POSITIVE	B	N compound	C13 H25 N3 O4	-0.43	287.184	288.192	2.002	4.73601e+06	1.84235e+06	418613	111628	4.62784e+06	330410	43429.7	1.38986e+06	574742	42420.8	12.0167	2.73567	37.2637	26.6114	12.2637	16.1262	5.38105	2.63856	5.90421	4.81415e-12	6.52514e-07	3.01981e-14	0.00515392	0.999997	3.04201e-14	2.53331e-12	0.97373	2.81997e-14	4.02018e-10	6.25762e-10	0.999972	2.32349e-10	0.996791	0.997989	0.999999	1	0.999931
3	POSITIVE	B	N compound	C13 H25 N3 O4	-0.4	287.184	288.192	6.846	4.25732e+06	2.61801e+06	256770	89333	4.4249e+06	147715	47867.3	1.63038e+06	1.89566e+06	68375.4	19.3813	74.0692	15.6903	29.1169	17.2841	43.7905	13.7863	55.7567	5.43919	1.5896e-06	0.158905	0.000304432	0.92406	0.155547	0.000532414	6.02596e-05	0.990906	0.0093581	0.00428879	2.42621e-05	0.246819	0.000754272	0.0288859	0.886551	0.144117	0.999981	0.268352
3	POSITIVE	B	N compound	C12 H25 N5 O3	-0.4	287.196	288.203	2.709	5.85466e+06	1.77833e+06	51907.4	43658.5	6.48369e+06	59955	53201.7	2.56324e+06	309265	50013.4	47.4746	2.00345	55.6114	3.67525	12.8363	11.4995	16.2715	4.9888	23.7606	1.58767e-07	1.46225e-06	0.877219	2.86805e-08	1	5.03628e-07	0.936076	1	0.997332	7.34079e-13	7.29767e-08	5.89728e-08	1.70388e-07	1	1.62611e-07	2.37464e-08	6.97686e-08	0.996468
3	POSITIVE	C	N compound	C16 H3 N O5	-0.55	289.001	290.008	7.383	1.06672e+07	7.57796e+06	30438.6	7.42626e+06	8.66511e+06	32340.5	6.73921e+06	9.23446e+06	29573.8	1.01812e+07	3.10731	2.8272	5.93449	41.2762	30.2173	13.4654	3.02529	4.815	0.812479	0.999984	0.999994	1	1.64979e-12	2.17271e-12	3.81917e-14	3.21965e-14	2.64233e-14	2.66454e-14	0.99717	0.000118147	2.87925e-05	1.4305e-05	1.79155e-07	0.174614	0.613702	0.740605	1
3	POSITIVE	B	N compound	C27 H48 N6 O8	-0.58	584.353	293.184	6.565	6.20831e+06	424650	39897.4	186164	6.3544e+06	43870.8	264363	210825	181504	27543.2	63.2248	5.76529	52.5676	25.169	10.1956	3.86727	3.13509	2.21408	1.05889	1.48492e-05	0.264877	0.00223647	6.83808e-08	1.22213e-11	1.81141e-10	4.44407e-08	5.23781e-12	7.89679e-10	1	0.417318	0.317817	0.999996	0.988356	0.910634	0.999953	0.999199	1
3	POSITIVE	C	N compound	C33 H39 N3 O5 S	-0.76	589.261	295.638	4.958	4.00761e+06	604473	73845	99572.6	1.53154e+06	161628	41593.5	3.71196e+06	930089	108856	4.49371	20.4507	1.97456	14.663	55.319	18.6592	3.19964	47.9703	1.53116	2.71738e-11	0.999971	4.11353e-11	0.0768342	0.15567	0.0100234	0.952403	0.494631	0.982409	4.07376e-11	0.877541	1.86549e-10	0.49814	0.996159	0.0724868	1.06701e-11	1	1.30855e-11
3	POSITIVE	B	N compound	C11 H15 N5 O3 S	-0.17	297.09	298.097	4.642	5.31993e+06	1.96781e+06	2.29919e+06	619908	4.88786e+06	109561	82112.7	1.04796e+06	1.04806e+06	34752.3	13.7178	9.31046	29.7667	4.50039	25.7147	16.9901	16.4801	4.58252	6.56683	1.71156e-11	3.41949e-14	2.57674e-07	0.133509	0.925602	0.448273	0.993817	0.000333863	0.35013	3.63376e-12	2.55351e-14	2.30514e-09	0.477426	0.00455222	1	5.08302e-09	2.59792e-14	1.16918e-11
3	POSITIVE	C	N compound	C11 H15 N5 O5	-0.13	297.107	298.115	1.824	6.78024e+06	62296.2	45301	52153	5.8866e+06	58136.7	4.37881e+06	6.43953e+06	209356	5.67979e+06	8.02643	1.92338	57.7448	6.97895	2.90858	86.3996	5.87792	9.83613	20.0399	6.03444e-06	1.50505e-09	0.000493265	0.992319	0.999974	0.998258	0.881497	0.838667	0.997407	2.68085e-06	2.58592e-10	5.87278e-05	0.405885	0.964309	0.872407	0.00159992	2.25454e-08	0.00010734
3	POSITIVE	C	N compound	C20 H17 N7 O5 S5	0	594.989	298.502	2.104	2.68568e+06	1.04255e+06	44448.3	895385	1.94137e+06	44899.3	909446	2.19439e+06	56789.8	2.1087e+06	14.0655	16.6349	1.65034	4.48265	8.57034	29.9269	8.17973	13.7427	22.8791	3.81917e-14	3.13083e-14	0.984477	0.00010369	0.994972	0.795961	0.985294	1	0.999337	2.55351e-14	2.55351e-14	1	0.00069459	0.986853	0.982215	3.06422e-14	2.9754e-14	1
3	POSITIVE	B	N compound	C14 H27 N3 O4	-0.15	301.2	302.207	4.529	3.84815e+06	3.19638e+06	572076	51845.3	2.85507e+06	369965	43902	1.78663e+06	599576	48256.2	17.1931	5.16281	34.6488	7.66023	9.70071	24.6447	13.8949	5.44385	5.81257	6.30607e-14	1.9118e-13	0.521743	0.000149646	0.99383	0.999998	1	0.00119742	0.509646	2.57572e-14	2.68674e-14	0.834426	0.000185618	0.00674645	0.680632	1.43796e-12	6.56142e-13	0.952721
3	POSITIVE	B	N compound	C13 H25 N3 O5	-0.07	303.179	304.187	5.691	2.1581e+06	1.08931e+06	27374.1	66907.8	2.23553e+06	26615.4	27424.7	853925	202286	29805.5	8.53197	11.6678	38.6649	14.0899	4.51072	15.8156	7.76039	18.8715	10.5685	1.32785e-10	2.20712e-13	1.03307e-05	5.01453e-06	0.859088	0.914342	4.68142e-07	7.75624e-12	0.999908	8.2488e-07	8.99872e-10	0.00225628	0.868231	2.3006e-12	0.993102	8.92309e-09	1.78312e-09	6.28386e-14
3	POSITIVE	B	N compound	C27 H42 N8 O9	-0.36	622.307	312.161	2.242	6.0796e+06	896864	50095.4	165128	6.05732e+06	55390.5	59393.4	989270	2.3163e+06	45641	7.56664	5.93229	5.11394	5.74289	4.91292	8.89027	1.9262	4.759	1.2068	0.638092	0.998881	0.940877	2.63008e-05	0.0403832	0.000692117	2.85702e-08	2.17134e-08	3.76542e-08	0.000775529	0.372693	0.088596	0.0106644	5.65952e-06	0.000503299	0.754398	0.993125	0.994475
3	POSITIVE	B	N compound	C27 H45 N9 O8	-0.27	623.339	312.677	5.154	1.1286e+07	793535	26259.9	30401.9	1.10812e+07	55044.6	1.0987e+06	5.53624e+06	59621.1	186900	31.5713	2.78132	63.8354	25.0873	6.63665	4.58982	16.1141	8.73663	36.9297	1.12346e-08	8.2257e-08	0.867017	4.87435e-05	0.999931	0.494786	0.00696335	0.999982	0.990871	3.77454e-12	3.14682e-12	1	0.305949	1	0.940347	4.27198e-11	1.15122e-10	0.988088
3	POSITIVE	C	N compound	C19 H9 N O4	-0.16	315.053	316.06	4.513	7.75343e+06	7.12532e+06	34506.9	6.85521e+06	3.80173e+06	34856.1	2.4752e+06	5.94111e+06	35196.7	5.85616e+06	11.6844	12.4318	57.824	10.958	3.98301	24.756	12.7005	20.8655	7.55075	9.44188e-08	2.16779e-09	0.167533	0.0443526	1	0.754109	0.827012	1.00686e-08	0.0544712	9.65926e-10	7.8435e-12	0.00598199	0.541733	1.04082e-08	0.689805	1	9.87033e-12	9.07963e-12
3	POSITIVE	B	N compound	C15 H29 N3 O4	-0.03	315.216	316.223	10.07	1.01903e+07	4.07176e+06	199765	63894.5	1.01361e+07	201514	54193.2	4.34323e+06	449066	44723.6	13.4053	27.3595	24.7917	5.66965	38.1084	26.9043	6.01663	23.3735	27.7512	4.35532e-10	0.000668517	7.61578e-07	0.63326	0.999107	0.000392497	0.300158	7.55418e-12	1.85819e-07	1.10606e-10	2.70031e-09	0.173497	0.00869822	1.37281e-11	0.00865781	0.000147863	2.69295e-09	3.45524e-12
3	POSITIVE	B	N compound	C13 H23 N3 O6	0.01	317.159	318.166	1.686	4.63226e+06	1.34355e+06	143841	53070.4	4.4055e+06	131836	52148.2	1.77539e+06	1.17001e+06	40914.3	8.99221	22.1796	17.1008	16.7952	24.0617	30.3792	4.81694	17.0943	24.2301	2.8002e-12	0.0716114	6.52536e-11	0.800945	0.999866	0.00115753	0.964821	9.26836e-12	1.18455e-05	6.58362e-13	1.85944e-07	1.93209e-08	0.21631	5.95102e-12	0.352926	0.999998	3.03387e-07	4.71981e-07
3	POSITIVE	B	N compound	C13 H23 N3 O6	0.06	317.159	318.166	1.562	6.89029e+06	2.46995e+06	192913	81520.6	5.90528e+06	144568	104124	2.90742e+06	1.47274e+06	111014	4.50206	2.15163	6.43163	10.819	9.90935	21.71	3.1528	19.3814	11.0707	2.53131e-14	0.0180834	2.53131e-14	1	0.000345042	7.27085e-12	0.0323639	1.1049e-05	2.55245e-06	2.53131e-14	4.14557e-13	2.55351e-14	0.0380452	0.673065	1.77999e-07	2.53131e-14	1.57941e-06	2.53131e-14
3	POSITIVE	B	N compound	C13 H23 N3 O6	0.03	317.159	318.166	2.079	5.70909e+06	2.09769e+06	112098	168025	5.27625e+06	82013.1	82844.3	5.20396e+06	1.15657e+06	80657.8	10.6115	16.7674	21.3892	4.11169	14.8095	14.9359	18.4202	11.2052	2.52863	3.06868e-11	4.35207e-14	4.35208e-07	4.20875e-06	0.229547	0.99201	1	1.09047e-09	0.00861057	3.19744e-14	2.53131e-14	8.52665e-06	6.08771e-06	5.8191e-11	0.050212	0.0523664	2.57572e-14	3.28626e-14
3	POSITIVE	B	N compound	C29 H47 N7 O9	-0.23	637.343	319.679	6.415	4.95305e+06	214391	27872.9	30856	4.84562e+06	28098.6	269958	521605	26578.6	32339.2	6.68646	4.33573	8.44741	10.9846	5.31448	28.2371	8.08946	8.88894	4.22664	1.67433e-11	2.53131e-14	2.53131e-14	0.999917	0.00710989	0.962466	0.157656	0.679374	1	1.29078e-09	2.53131e-14	2.53131e-14	0.326846	0.22909	0.937793	6.0445e-12	2.55351e-14	2.53131e-14
3	POSITIVE	B	N compound	C29 H52 N8 O8	-0.11	640.391	321.203	6.788	5.03845e+06	174147	31239.8	33648.1	4.96487e+06	38025.4	779806	1.37729e+06	29821.9	85012.7	19.6406	5.94063	35.8157	11.2604	9.1999	4.79212	10.7298	18.1375	4.7528	9.17007e-08	2.76223e-13	5.9478e-09	6.46217e-07	0.97921	0.83522	0.240178	4.31251e-07	0.750573	1.1966e-12	2.53131e-14	3.19491e-09	6.34643e-05	9.33654e-08	1	0.0368764	3.59712e-14	1.85851e-13
3	POSITIVE	B	N compound	C20 H32 N6 O12 S3	-0.08	644.124	323.069	1.816	1.26142e+07	6.05823e+06	1.15112e+06	1.72926e+06	8.38319e+06	2.02237e+06	278595	5.0342e+06	4.67387e+06	1.37564e+06	5.26305	2.85401	3.80637	4.32423	3.70911	8.87989	1.94416	2.85635	6.56226	1.13555e-09	0.0402063	1.29553e-07	2.55351e-14	7.53047e-11	2.84217e-14	2.77129e-06	3.6593e-13	3.32008e-08	0.404946	1	0.398155	2.53131e-14	2.53131e-14	2.53131e-14	0.999989	0.997585	0.970579
3	POSITIVE	B	N compound	C16 H29 N3 O4	0.12	327.216	328.223	7.483	1.4021e+07	2.72835e+06	166099	98108.8	1.39675e+07	239386	75474.9	5.5525e+06	3.35164e+06	54806.7	39.8711	16.6047	21.5502	21.5584	11.7888	21.1976	5.2269	14.5912	34.6149	2.63628e-07	5.07957e-07	0.999953	1.2693e-10	0.999998	0.000765878	0.000716678	0.999796	0.999657	7.28306e-14	2.57083e-12	0.000563743	1.28459e-07	0.995863	0.00238135	1.22015e-10	6.31572e-10	0.845613
3	POSITIVE	B	N compound	C28 H50 N8 O10	-0.09	658.365	330.19	4.916	3.22034e+06	542635	50243.2	50420.7	3.18279e+06	122170	92660.4	1.43954e+06	69413.4	43092.5	12.7081	3.71363	40.1574	3.16095	10.2101	5.54857	6.08164	7.56099	16.8186	0.870454	3.55271e-14	2.84217e-14	0.968109	2.08833e-07	0.902756	0.976637	0.0119654	0.571802	3.51863e-07	2.66454e-14	2.00728e-12	1	8.24844e-10	0.999068	0.0052485	2.62013e-14	2.53131e-14
3	POSITIVE	C	N compound	C7 H13 N3 O10 S	-0.39	331.032	332.039	2.07	4.30874e+06	1.61535e+06	57251.6	1.26631e+06	3.19784e+06	56292.7	1.17198e+06	3.62414e+06	83245.8	2.77212e+06	14.4689	13.9398	8.05829	4.17029	18.1828	26.4176	3.35567	5.03727	19.1621	2.55351e-14	0.981174	2.55351e-14	2.80996e-05	0.999653	0.153982	1.37745e-05	0.413913	0.00148619	2.53131e-14	5.05014e-08	2.68674e-14	0.999975	0.179085	5.81455e-06	2.53131e-14	0.0599883	2.53131e-14
3	POSITIVE	B	N compound	C14 H25 N3 O6	-0.03	331.174	332.182	2.249	3.77674e+06	1.56157e+06	256697	38974.9	3.75522e+06	258885	48784.1	1.56451e+06	1.43419e+06	39100.3	3.90912	8.58558	11.096	38.4344	18.9119	8.92325	0.562508	5.15189	4.00122	0.352115	1	0.304127	9.08902e-11	5.41789e-14	2.84217e-14	2.53131e-14	2.53131e-14	2.53131e-14	1.15541e-05	4.34157e-09	0.00139274	1.15685e-13	3.54294e-12	1.8388e-07	0.288209	0.743648	0.0121504
3	POSITIVE	B	N compound	C15 H29 N3 O5	0.06	331.211	332.218	10.3	3.59026e+06	1.69994e+06	89570.6	37267.2	3.47384e+06	80663.8	39418.2	2.48556e+06	353856	36618.2	3.56301	3.32927	5.41543	18.8314	11.3278	14.25	3.76306	2.17939	2.525	2.5085e-09	0.969529	9.76358e-09	2.53131e-14	1.78746e-13	2.53131e-14	0.601656	2.96343e-11	0.0122513	0.136958	0.306931	0.99985	2.53131e-14	2.53131e-14	2.53131e-14	0.517763	0.950078	0.990798
3	POSITIVE	B	N compound	C31 H51 N7 O9	0.04	665.375	333.695	6.384	7.68259e+06	403455	27741.7	35310.3	7.51174e+06	27242.6	465774	1.09373e+06	25764.8	29117.4	24.3055	15.786	7.0139	54.6155	17.0062	24.9083	63.2315	7.81087	32.9826	2.43163e-11	0.296361	3.53465e-10	2.88584e-10	1	5.51656e-10	7.66083e-11	0.999909	5.29782e-10	0.440557	0.615276	0.999997	0.941454	0.999987	1	0.999133	0.99758	1
3	POSITIVE	B	N compound	C17 H23 N3 O4	0.17	333.169	334.176	7.128	3.19661e+06	567269	32039.3	32959.8	3.34151e+06	29893.6	29280.3	1.60462e+06	39838.6	34804.7	17.2251	4.06059	7.53634	7.23361	9.38884	4.98768	17.3169	8.90569	21.1816	2.53131e-14	0.957921	2.53131e-14	2.72152e-06	1	0.489677	8.7632e-07	0.109254	0.00162111	2.53131e-14	0.00128328	2.53131e-14	0.998374	0.136949	0.116112	2.53131e-14	0.147647	2.53131e-14
3	POSITIVE	B	N compound	C17 H25 N3 O4	0.06	335.185	336.192	7.405	2.47162e+06	934466	62705.1	31076.6	2.20793e+06	71155.1	32712.1	781565	107035	28758.3	5.15073	5.51526	5.84566	20.2509	5.9709	15.0071	3.58884	6.05916	6.51038	1.08608e-08	0.999287	2.46435e-08	2.53131e-14	7.40963e-13	2.53131e-14	0.762251	1.33556e-10	0.0231271	0.15797	0.293248	0.999979	2.53131e-14	2.53131e-14	2.53131e-14	0.502202	0.782553	0.99988
3	POSITIVE	B	N compound	C37 H58 N4 O5 S	-0.42	670.413	336.214	7.511	2.77609e+06	187000	27721.7	27492.7	2.73616e+06	26181.7	78083.9	299603	23888.2	25950.1	27.2649	5.8406	7.03079	7.05072	26.9085	32.5936	14.0889	15.1883	4.28594	1.10613e-09	1.50409e-09	0.999999	1.56647e-08	0.990254	0.442748	6.69278e-07	6.9113e-07	1	9.88098e-14	2.45581e-13	0.80834	0.263159	3.02605e-06	0.322336	1.08066e-09	2.66898e-13	7.2573e-07
3	POSITIVE	B	N compound	C30 H56 N8 O9	0	672.417	337.216	7.244	4.49226e+06	457141	27907	28411.9	4.46939e+06	26888.2	222439	467522	29610.9	30782.5	2.51326	4.96102	7.67016	7.18096	12.0301	2.95968	11.0375	3.39509	3.24026	2.53131e-14	0.0192958	2.53131e-14	2.45672e-08	0.0417758	6.66543e-05	0.0101022	0.00678998	1	2.53131e-14	0.990477	2.53131e-14	2.25449e-05	0.990684	9.10461e-05	2.53131e-14	1	2.53131e-14
3	POSITIVE	B	N compound	C31 H56 N8 O9	-0.15	684.417	343.216	7.398	4.12971e+06	354816	33979	36425.9	4.09717e+06	32153.4	355622	438329	34150.7	35041.6	8.58311	6.05152	22.8853	12.5405	6.78193	8.83193	7.10375	22.9139	3.42518	7.59393e-14	0.904592	4.37428e-14	4.52482e-12	2.57572e-14	2.57887e-11	3.43103e-12	2.53131e-14	8.91598e-12	3.28875e-09	0.999839	6.12766e-09	0.999992	2.34012e-07	0.970229	0.0554885	0.999999	0.0342465
3	POSITIVE	C	N compound	C20 H9 N O5	-0.06	343.048	344.055	4.522	2.88233e+06	2.65975e+06	80866.6	2.50762e+06	1.46944e+06	30344.3	943866	2.15014e+06	41882.7	2.05028e+06	2.48499	12.4243	3.3123	8.28756	5.86869	1.0716	3.85768	2.54161	2.9546	8.57027e-06	0.125476	0.00297981	1.69462e-10	9.30656e-12	1.18192e-11	6.28386e-14	1.13021e-13	9.4369e-14	9.49825e-08	0.000737673	0.00177262	1.6438e-07	0.000150194	4.88871e-05	7.32272e-05	0.454922	0.00594357
3	POSITIVE	B	N compound	C31 H44 N8 O10	-0.02	688.318	345.166	6.949	2.74809e+06	456478	30894.3	30220	2.53626e+06	26756.7	26002	1.39357e+06	27809.5	28713.5	18.2812	2.50058	5.69693	8.58965	7.47904	37.8278	13.2674	18.4982	11.825	2.53131e-14	0.307414	2.53131e-14	0.999042	0.0572628	1.90325e-10	0.515625	0.00119703	1.53944e-05	2.53131e-14	7.73426e-12	3.62298e-10	0.209843	0.626666	5.72573e-06	2.84217e-14	7.63885e-06	1.0647e-12
3	POSITIVE	B	N compound	C15 H28 N4 O5	0.15	344.206	345.213	1.629	3.84578e+06	1.69055e+06	192060	110251	3.69781e+06	179426	69020	2.52826e+06	2.50987e+06	48304.9	28.4896	2.2761	37.69	7.35271	12.455	5.31666	5.90444	4.51248	5.74611	1.34559e-13	5.16698e-13	0.44247	8.31833e-05	0.872491	0.171406	0.281412	0.94513	0.295853	2.55351e-14	2.57572e-14	0.995512	0.0139554	0.239147	0.999991	6.72795e-14	3.86358e-14	0.843488
3	POSITIVE	B	N compound	C15 H27 N3 O6	0.18	345.19	346.197	7.349	3.39745e+06	1.34538e+06	173265	54982	3.35499e+06	129404	50403.4	1.20648e+06	901207	30590	13.1783	14.562	24.5094	2.47041	35.8103	22.2133	7.80218	11.2207	8.99775	7.8515e-13	1.09847e-06	6.20828e-09	5.52715e-06	0.104572	2.97165e-07	0.98754	0.0183902	1.55699e-08	2.55351e-14	4.21885e-14	0.000391642	2.95725e-05	3.53964e-05	0.527421	8.23253e-12	6.7657e-13	0.0743203
3	POSITIVE	B	N compound	C15 H27 N3 O6	0.1	345.19	346.197	3.004	5.16592e+06	1.35969e+06	352573	62309.6	5.52025e+06	309336	47533.8	2.15615e+06	1.39646e+06	45338	12.4386	5.25546	27.9522	10.9617	4.27079	13.9925	7.93443	11.3156	1.65211	2.62013e-14	1.99396e-13	2.53131e-14	0.619509	0.000271494	1.84666e-09	0.000571229	3.20753e-10	5.42306e-10	5.30687e-14	2.53131e-14	2.53131e-14	0.0285852	1.00619e-06	0.972433	1.21081e-12	2.55351e-14	2.53131e-14
3	POSITIVE	B	N compound	C33 H55 N7 O9	-0.08	693.406	347.71	9.17	5.35424e+06	270893	40851.4	47065.8	4.99642e+06	42857.8	137315	804170	36785.5	44326.5	16.6698	8.3029	16.7561	47.8534	3.64759	29.0136	6.15611	6.06332	2.83655	0.0119743	0.999995	0.0227012	1.05973e-10	3.41268e-07	1.70746e-09	0.340435	0.838287	0.619768	1.09194e-07	0.182861	1.00915e-05	9.04099e-12	3.97458e-06	1.99277e-10	0.999996	1	0.999863
3	POSITIVE	C	N compound	C13 H12 N6 O4 S	-0.86	348.064	349.071	2.095	8.57273e+06	3.61364e+06	62119.4	3.03221e+06	8.16764e+06	58574.1	1.84329e+06	8.24688e+06	83252.9	6.2462e+06	13.098	5.08722	7.8655	9.09707	10.0776	13.4677	16.2795	14.6615	4.73696	2.59792e-14	2.53131e-14	2.8228e-07	0.00265012	0.736291	0.971011	0.000281375	7.50758e-06	0.681916	2.53131e-14	2.53131e-14	5.82063e-09	6.29773e-08	0.000180461	0.997624	4.82065e-11	2.53131e-14	3.4508e-12
3	POSITIVE	B	N compound	C13 H25 N3 O6 S	0.27	351.147	352.154	1.723	2.84294e+06	436808	40294.2	42235.7	2.71069e+06	41498.6	70064.8	1.93489e+06	188374	40602.1	11.9112	24.6635	7.29321	15.9626	22.8984	9.42401	0.117816	44.0511	8.20017	3.31735e-13	1.60532e-08	4.7065e-08	5.3593e-10	0.999807	2.14397e-10	1.49414e-12	0.993184	2.0722e-10	8.76017e-06	5.47104e-09	0.0028078	0.00025395	0.898455	1	0.0976932	7.29378e-05	0.0427791
3	POSITIVE	C	N compound	C17 H25 N3 O5	0.11	351.179	352.187	14.571	2.60849e+06	2.51735e+06	45993.6	2.0059e+06	1.29426e+06	37266.3	1.36722e+06	2.01271e+06	36059.7	1.97018e+06	14.1641	12.1815	16.9638	3.486	10.1567	8.63277	11.2819	23.3101	4.82459	2.23155e-13	2.53131e-14	3.65806e-09	1.51067e-08	0.454637	0.0204147	0.0259205	1.56319e-13	0.0151393	2.53131e-14	2.53131e-14	4.64255e-10	5.20991e-06	5.21805e-14	1	0.0831704	2.53131e-14	2.53131e-14
3	POSITIVE	B	N compound	C16 H27 N3 O6	0.12	357.19	358.197	6.49	4.21555e+06	1.25893e+06	49416.7	299429	4.17123e+06	28939.9	85544.2	1.51904e+06	92957.8	57826.1	8.96901	3.3147	7.63851	13.0089	6.0108	11.5575	2.38402	8.74865	4.42483	2.53131e-14	0.261383	2.53131e-14	0.999909	2.53131e-14	0.0277065	0.863769	2.53131e-14	0.530647	2.53131e-14	0.746917	2.53131e-14	0.982395	2.53131e-14	0.711463	0.232621	0.988254	0.724686
3	POSITIVE	B	N compound	C17 H34 N4 O4	0.17	358.258	359.265	6.213	1.82803e+07	144649	2.69019e+06	122772	1.20729e+06	6.14554e+06	982853	400945	2.20862e+06	331450	10.1333	5.41729	12.181	8.25888	7.01791	10.0737	8.66594	17.9641	3.84268	1.36313e-12	2.53131e-14	7.36078e-13	2.46994e-07	0.00293836	0.827668	0.969018	9.73666e-13	0.37499	6.21725e-14	2.53131e-14	3.21965e-14	1.37628e-06	7.24327e-11	0.995412	0.999431	2.53131e-14	2.53131e-14
3	POSITIVE	B	N compound	C16 H29 N3 O6	0.22	359.206	360.213	10.003	3.9756e+06	1.66881e+06	289862	45415.1	3.9218e+06	439063	42501	1.91619e+06	1.97288e+06	39109.4	11.0381	12.2337	21.4363	4.97621	25.2342	35.6573	12.2188	20.2782	27.2512	6.39857e-09	1.6207e-12	6.36815e-06	0.000226761	0.999998	0.998853	0.999996	5.61098e-06	0.99976	5.93925e-12	3.79696e-14	3.29915e-06	0.000421542	3.50569e-06	0.950864	0.00321929	1.89293e-12	1.94324e-10
3	POSITIVE	B	N compound	C16 H29 N3 O6	0.25	359.206	360.213	7.743	4.3279e+06	1.48538e+06	173676	44772.9	4.43373e+06	158024	30791.6	1.72967e+06	775144	51969	10.1388	4.30558	5.53941	6.04731	1.4013	9.74952	4.38671	3.87296	4.13376	0.972736	0.999895	0.999439	4.28043e-05	1.50856e-05	8.67079e-05	0.829426	0.0517367	0.230662	0.999843	0.993512	0.99999	0.000856984	0.0152101	0.0189367	0.990317	0.998795	0.999999
3	POSITIVE	C	N compound	C20 H11 N O6	0.13	361.059	362.066	4.514	1.60712e+07	9.10246e+06	165275	1.05188e+07	6.78407e+06	364887	7.03106e+06	9.34455e+06	395689	1.01878e+07	3.93839	8.11717	2.26425	9.12362	20.7	18.8623	0.4479	9.88444	1.82332	2.53131e-14	0.983953	2.53131e-14	7.05217e-06	0.944344	1.03387e-07	0.421347	0.997452	0.529669	2.53131e-14	0.0410006	2.53131e-14	0.000489466	0.999888	2.60438e-06	2.53131e-14	0.995995	2.53131e-14
3	POSITIVE	B	N compound	C15 H27 N3 O7	0.17	361.185	362.192	5.994	3.50058e+06	1.43438e+06	32132.7	30404.7	3.44553e+06	36353	40667.8	2.11085e+06	38918	41986.6	4.50698	0.221845	4.15944	6.92792	0.474397	13.2307	0.473653	5.87903	4.32779	0.999985	1	0.999962	1.55208e-09	1.10773e-08	6.11469e-10	0.00261336	0.000287606	0.000485013	0.941696	0.996626	0.572125	7.90878e-12	1.26739e-11	2.05325e-12	0.997752	0.992013	1
3	POSITIVE	B	N compound	C19 H27 N3 O4	0.19	361.2	362.208	9.657	4.28752e+06	788583	43402.9	52361.2	4.48352e+06	44111.4	56925.9	3.42108e+06	63566.8	41423.6	12.7504	1.48057	28.9517	11.6618	0.206537	11.3396	11.9567	9.97504	3.00443	2.53131e-14	2.53131e-14	0.989491	9.51132e-06	0.958114	0.878536	0.0393988	0.714613	0.828342	2.53131e-14	2.53131e-14	0.951925	0.0119173	0.999398	1	2.53131e-14	2.53131e-14	0.998261
3	POSITIVE	B	N compound	C32 H49 N7 O12	0.12	723.344	362.679	5.332	3.65436e+06	669300	27838.7	157282	3.63783e+06	24616.5	477706	1.82187e+06	27032.4	126886	13.7149	5.85301	29.2581	9.29391	10.0268	8.00118	10.1124	26.1963	6.46814	4.93605e-13	2.52465e-12	0.346377	3.01408e-09	0.999884	1	1.72071e-08	0.722661	0.155568	2.53131e-14	2.55351e-14	0.671833	0.898616	0.932882	0.182213	2.55351e-14	2.53131e-14	0.425572
3	POSITIVE	C	N compound	C17 H8 O5 N5	-0.26	362.053	363.06	2.091	5.71442e+07	2.18466e+07	131588	1.84428e+07	4.62778e+07	155859	1.42193e+07	4.68353e+07	161590	3.86586e+07	11.5573	26.3921	32.1397	6.53468	24.2525	9.99181	9.8052	22.6313	3.38065	3.51719e-13	1.74527e-13	0.958012	1.36023e-05	1	0.919739	0.968547	1.0423e-10	0.965151	2.64233e-14	2.55351e-14	0.233432	0.000104103	1.30107e-10	1	8.51584e-06	5.57332e-14	1.01941e-11
3	POSITIVE	B	N compound	C15 H29 N3 O5 S	0.18	363.183	364.19	5.803	3.70132e+06	360294	28011.2	27961.8	3.88054e+06	31773.5	42915.9	1.33865e+06	44694.6	36218.3	19.0925	6.06409	51.558	2.96592	18.4332	8.26162	12.7429	7.15856	13.9008	1.47047e-11	5.82203e-06	2.64595e-07	3.32719e-07	0.999985	0.000220101	0.000346138	1	0.70963	3.19744e-14	1.98169e-08	7.63285e-11	0.0216089	0.999995	8.25796e-06	1.84963e-13	1.6866e-10	4.20043e-06
3	POSITIVE	B	N compound	C31 H65 N7 O8 S2	0.71	727.434	364.724	7.757	6.23495e+06	93291.7	27356.7	26856.7	6.10071e+06	30604.9	145558	173546	28146.8	33207.7	15.3488	6.30339	12.9251	6.72625	26.7497	25.7789	5.58773	12.8565	17.277	2.53131e-14	0.898608	2.53131e-14	0.000440709	0.702608	0.805707	0.000377516	0.627231	0.00178175	2.53131e-14	1.96994e-06	2.53131e-14	1	1	7.67921e-05	2.53131e-14	0.488862	2.53131e-14
3	POSITIVE	B	N compound	C17 H23 N3 O6	0.31	365.159	366.166	5.134	3.07948e+06	657805	55155.5	26995.6	2.64682e+06	93107.7	90918.3	1.52925e+06	181529	85667.6	19.7744	4.67562	34.7035	9.00318	3.89093	24.7094	15.9217	15.0182	33.5113	1.3719e-11	1.69439e-06	7.36626e-07	0.00100215	0.0501826	0.000696291	0.0975183	0.476961	3.13971e-05	2.57994e-12	3.16747e-12	0.999999	0.411603	0.899217	0.798106	5.38969e-12	5.53602e-12	1
3	POSITIVE	C	N compound	C13 H10 N4 O7 S	0.27	366.027	367.034	2.09	3.02042e+06	1.19767e+06	67942.6	910061	2.82015e+06	68417.7	509264	2.76908e+06	86435.4	2.07262e+06	3.49077	4.61327	2.4841	5.54033	12.9667	14.1919	6.5186	13.3806	9.3777	2.53131e-14	0.00847748	2.53131e-14	0.999844	0.00018603	1.25677e-13	0.00595601	2.61609e-07	4.64902e-09	2.53131e-14	3.06422e-14	2.66454e-14	0.0166076	0.0296449	1.8883e-08	2.53131e-14	5.76062e-09	2.53131e-14
3	POSITIVE	C	N compound	C11 H12 O14	-0.82	368.022	369.03	2.094	3.33588e+07	7.5511e+06	69005.6	6.38952e+06	1.4438e+07	72290.2	5.4607e+06	1.4423e+07	84818.5	1.22919e+07	20.0179	6.72005	8.97742	11.0395	3.15132	8.42357	16.0027	51.7756	2.63755	2.14334e-10	1.74815e-10	1	2.35798e-10	0.999594	0.258817	1.04006e-06	0.0181523	0.752629	2.64233e-14	3.04201e-14	0.663539	0.00015035	0.0562009	0.989605	1.64269e-12	3.14859e-13	0.285167
3	POSITIVE	B	N compound	C31 H50 N10 O11	0.1	738.366	370.19	4.971	3.01565e+06	159241	65173.6	33136.8	2.96755e+06	143407	199674	1.13791e+06	75318.6	46171	16.3663	7.45091	12.3754	15.2174	20.2475	18.3185	5.779	31.3993	0.556456	0.0111385	0.993382	0.0609292	1.84954e-10	1.48637e-12	8.49343e-12	2.57572e-14	2.53131e-14	2.55351e-14	0.990655	0.482657	0.935721	1.65055e-10	4.53799e-09	2.36719e-09	0.567735	1	0.697694
3	POSITIVE	B	N compound	C31 H55 N9 O8 S2	0.73	745.362	373.688	4.895	5.19539e+06	197099	37371.4	28872.3	5.53567e+06	102643	176836	2.8811e+06	55453	32090.5	50.4125	2.22047	18.9181	22.9552	1.29619	24.6149	45.4972	13.3124	5.72456	0.0447072	0.0814486	0.999996	8.44991e-12	0.999955	3.52217e-05	0.00816913	0.999997	0.999991	7.63833e-13	4.92026e-10	4.32242e-05	8.91881e-10	1	6.73593e-05	1.30586e-05	2.51105e-05	0.999987
3	POSITIVE	B	N compound	C16 H30 N4 O6	0.26	374.217	375.224	2.336	2.91507e+06	1.10984e+06	38499.9	208909	7.77225e+06	38346.2	874757	3.32323e+06	1.57732e+06	110008	20.888	7.74208	8.30913	11.2332	20.0182	29.3868	8.60488	12.2595	2.1677	3.01981e-14	0.105363	7.83817e-14	9.59906e-07	2.53131e-14	1.26691e-09	9.87203e-06	2.53131e-14	1.03052e-08	0.968722	0.736477	0.999242	0.893854	0.679593	0.738263	0.998798	0.892682	0.997781
3	POSITIVE	C	N compound	C8 H13 N3 O12 S	-0.07	375.022	376.029	2.098	1.94651e+07	89108	75073.9	79463.9	141800	72673.8	773046	5.00791e+06	4.40044e+06	5.25165e+06	31.9516	25.2747	21.228	9.33384	6.16104	5.49189	4.14405	4.83227	3.58627	4.95706e-05	0.0169579	0.154614	3.5326e-09	1.43641e-12	3.52363e-12	1.49926e-06	1.19712e-10	2.06713e-09	0.994358	0.28311	0.739637	0.0115219	0.00363531	0.000239049	0.999999	0.999112	0.999986
3	POSITIVE	B	N compound	C15 H25 N3 O8	0.5	375.164	376.172	2.103	4.63184e+06	1.30708e+06	360909	79790.4	4.6082e+06	180257	88995	2.08632e+06	3.90302e+06	96651.9	16.3174	44.5429	8.77409	16.401	11.9224	15.1318	10.0791	19.2724	1.45917	2.67692e-10	1.61826e-12	0.00112567	1.15153e-06	0.389639	1.68554e-05	0.00095276	2.10263e-05	2.3785e-05	6.22169e-13	5.69766e-13	1	0.0381056	0.0019145	1	2.52277e-09	7.43139e-12	0.000981176
3	POSITIVE	B	N compound	C18 H23 N3 O6	0.17	377.159	378.166	7.717	3.74682e+06	2.04843e+06	151823	41239.3	3.71006e+06	183280	44946	1.93162e+06	2.33057e+06	46129.5	5.20529	18.1242	38.7812	9.32922	14.4643	1.61671	15.2987	16.5019	2.6108	7.81597e-14	8.19345e-14	1	1.91385e-05	0.00146522	0.00018899	3.70143e-08	1.35014e-05	0.000184625	2.77778e-13	1.58984e-13	0.988247	0.0222941	4.9905e-09	1	8.32116e-05	1.9662e-12	1.59968e-09
3	POSITIVE	B	N compound	C18 H31 N5 O4	0.27	381.238	382.245	6.091	5.54552e+06	2.49642e+06	36046.1	422505	5.03048e+06	34771.6	118807	3.17027e+06	344147	28703.3	20.5807	11.0237	8.8549	8.83295	20.0864	26.2608	7.4862	11.5897	2.27334	2.9754e-14	0.0674795	8.37108e-14	2.78867e-07	2.53131e-14	3.12817e-10	3.85024e-06	2.53131e-14	3.71703e-09	0.962834	0.610117	0.995489	0.782627	0.528463	0.480085	0.998377	0.883014	0.997849
3	POSITIVE	C	N compound	C14 H17 N5 O8	0.42	383.108	384.115	3.106	1.23152e+08	1.03305e+07	2.93409e+06	8.45349e+06	5.12208e+07	1.37062e+06	1.68597e+07	6.92994e+07	5.12581e+06	1.53805e+07	27.8904	9.10049	8.04739	0.8762	6.04318	46.1228	13.2192	6.11223	24.3267	1.26619e-10	0.998186	2.71318e-10	0.000466016	0.999999	0.350471	0.000904028	0.843139	0.0260853	6.37934e-13	1.63201e-06	3.08554e-09	0.999994	0.705176	0.000202302	2.72782e-12	0.374612	2.24205e-11
3	POSITIVE	B	N compound	C18 H34 N4 O5	0.23	386.253	387.26	10.004	4.86002e+06	2.49038e+06	42459	979358	4.86356e+06	41199.6	215379	3.25052e+06	57090.3	165814	17.2036	9.35466	6.82261	9.6927	28.4722	9.90652	17.1433	7.56239	2.31411	2.53131e-14	0.998866	2.53131e-14	0.852005	0.898785	0.994226	0.5456	0.999218	0.948607	2.53131e-14	0.765572	2.53131e-14	0.99967	0.997277	0.550743	2.53131e-14	1	2.53131e-14
3	POSITIVE	B	N compound	C18 H34 N4 O5	0.3	386.253	387.26	7.553	7.25928e+06	2.05972e+06	44507.5	66695	7.70572e+06	41215.6	27803.1	3.369e+06	43887.9	29120.6	41.8974	4.13994	31.7527	12.4667	8.27271	7.51215	1.14809	6.70392	3.52053	0.00164095	0.0279375	0.892885	4.94795e-09	6.9782e-12	9.09384e-12	4.24999e-06	9.68315e-10	2.47767e-09	0.992172	0.588595	0.968836	0.0056148	0.00456264	0.00158455	0.996516	0.904303	0.999535
3	POSITIVE	B	N compound	C16 H27 N3 O8	0.3	389.18	390.187	5.242	3.08808e+06	1.1747e+06	365792	37209.9	3.05714e+06	287697	27941.8	1.47905e+06	2.25547e+06	26586.8	18.6283	13.726	6.9382	6.18631	41.5327	23.2532	4.87156	1.45881	22.0513	2.53131e-14	0.996958	2.55351e-14	0.000399439	0.98578	0.527486	0.000243979	0.905595	0.0292027	2.53131e-14	2.24012e-06	2.73115e-14	0.999999	0.999977	0.000428785	2.53131e-14	0.108976	2.53131e-14
3	POSITIVE	C	N compound	C13 H16 O14	-0.73	396.054	397.061	4.515	1.82679e+07	5.05676e+06	134269	5.24037e+06	4.43774e+06	295522	4.01315e+06	5.43361e+06	186280	5.6047e+06	5.72391	10.9263	8.35248	6.78082	7.80631	5.41521	3.91534	7.95184	7.16302	0.0109944	0.998291	0.0446273	1.27528e-06	2.05126e-05	6.70879e-08	9.35873e-07	0.00579366	4.27832e-06	0.233006	0.246531	1	1	0.167274	0.235432	0.999975	1	1
3	POSITIVE	C	N compound	C18 H32 N4 O6	0.25	400.232	401.24	6.869	2.89883e+06	1.26737e+06	32807.9	674359	1.01768e+06	33996.7	81429	2.38249e+06	29613.3	116067	7.84843	2.853	2.21847	7.15296	2.01683	5.19337	4.50087	3.75196	0.569907	0.018661	0.492797	0.634216	6.15064e-14	1.29008e-13	4.77174e-13	0.207242	0.000335541	0.0669461	0.000942449	0.000543926	0.999999	2.75779e-13	7.93898e-12	5.30664e-12	0.996637	0.848269	0.997709
3	POSITIVE	C	N compound	C10 H17 N3 O12 S	0.02	403.053	404.061	4.523	3.98814e+06	3.66289e+06	33904.9	3.0463e+06	1.71185e+06	33702.6	1.12839e+06	2.90042e+06	34932	2.58042e+06	27.2085	1.34487	4.02878	10.5926	2.24098	32.7763	2.80231	4.54356	28.1086	0.00111294	2.38544e-07	0.00420134	2.9392e-12	0.00110545	6.55103e-09	1.59466e-09	0.990074	0.736809	2.94698e-12	3.18627e-11	0.262902	0.000235109	0.00710469	6.58942e-08	1.27969e-11	6.13953e-13	0.0220447
3	POSITIVE	E1	N compound	C17 H32 N4 O7	0.35	404.227	405.235	1.542	3.50128e+06	2.72562e+06	61567.8	369831	234670	73273.2	108224	61596.9	65376.1	68147.9	54.1643	24.0912	37.0059	4.79035	19.2199	5.4453	11.3195	27.3685	10.605	0.00563364	0.00218051	0.999915	0.000174871	0.943419	0.872715	0.169751	2.94489e-11	0.0140709	1.40192e-08	5.84163e-09	0.998572	0.0563529	8.88245e-12	0.000740307	2.59101e-07	0.0311611	1.67656e-09
3	POSITIVE	D	N compound	C21 H13 N O8	0.25	407.064	408.071	1.855	4.38518e+06	3.37536e+06	3.02055e+06	3.46936e+06	562159	555472	612391	3.52268e+06	3.1262e+06	3.87771e+06	21.5022	8.80302	32.0909	26.9543	9.60131	17.0698	5.14868	5.56645	8.8968	2.9754e-14	3.59712e-14	0.969586	0.999971	0.999999	0.999074	0.0021262	0.997377	0.968889	2.93099e-14	2.9976e-14	1	0.000939308	0.9819	0.999922	1.44551e-13	2.23377e-13	0.99748
3	POSITIVE	B	N compound	C44 H67 N3 O10 S	-0.01	829.455	415.735	6.606	3.93885e+06	142428	30674	31637.6	3.88526e+06	26565.9	243753	246126	26824.8	27110.4	7.09128	42.0792	11.7448	9.10607	71.0212	49.5131	11.9667	16.1212	4.88846	6.82383e-11	1.17997e-08	0.00740996	5.39309e-05	0.815277	0.000179738	9.69742e-06	0.00633656	0.000177185	3.97223e-08	2.73397e-08	0.999999	0.987441	0.00026347	1	0.0100234	1.01874e-07	0.000152815
3	POSITIVE	C	N compound	C12 H21 N3 O7 S3	0.25	415.054	416.062	4.483	4.80688e+06	2.06793e+06	36952.5	1.74509e+06	3.48422e+06	37345.6	305092	4.46122e+06	40484.1	923780	18.2253	5.09883	7.50326	15.9623	7.03093	17.0183	26.8134	14.9769	15.0806	8.01835e-09	7.11415e-10	0.554551	7.92699e-14	1.43909e-05	8.2124e-10	1.50213e-12	0.163591	0.929441	2.64233e-14	7.43849e-14	0.00381861	0.00358577	0.003972	3.66271e-09	2.64233e-14	2.53131e-14	0.0405276
3	POSITIVE	I2	N compound	C22 H36 N6 O28	-0.37	832.157	417.086	1.565	4.83066e+06	872739	693481	597335	3.6048e+06	2.85939e+06	4.03632e+06	1.65316e+06	1.12425e+06	1.35906e+06	71.8171	102.195	66.5909	12.74	67.1335	13.4434	110.856	29.9925	36.1894	0.358583	0.999949	0.18517	0.995137	0.0716861	0.990746	0.983386	0.0169113	1	1	0.999807	0.999985	1	0.997591	0.997309	0.998078	0.99997	0.96635
3	POSITIVE	B	N compound	C41 H57 N7 O10 S	0.03	839.389	420.702	5.226	7.18104e+06	971803	28183.7	160375	6.75181e+06	24894.9	817536	2.36083e+06	27645	146945	30.082	22.1523	38.4824	7.85652	17.5201	21.4991	7.3857	19.9064	13.1295	9.19967e-10	6.55307e-07	0.00316348	4.94153e-08	1	4.68291e-05	0.000297894	2.33277e-10	0.00385653	8.68194e-14	2.01007e-09	1.89753e-08	0.00175649	2.2755e-10	2.22753e-08	0.00364773	2.4063e-12	2.59094e-10
3	POSITIVE	B	N compound	C20 H29 N3 O7	0.38	423.201	424.208	7.231	6.55549e+06	1.89162e+06	27618.8	30463.9	6.48782e+06	30469.5	27268.9	3.38836e+06	770304	28873.7	6.32294	10.793	3.0946	3.9203	9.89072	11.8562	12.1383	2.4148	11.7312	2.53131e-14	0.0253188	2.53131e-14	2.87422e-06	0.997225	0.997832	6.89667e-08	0.0415743	1.55256e-07	2.53131e-14	3.79797e-09	2.53131e-14	0.344359	0.00920024	5.47567e-08	2.53131e-14	0.00812114	2.53131e-14
3	POSITIVE	C	N compound	C14 H23 N3 O8 S2	0.44	425.093	426.1	6.294	2.90461e+06	1.51088e+06	5.70148e+06	1.96203e+06	632535	628753	490879	29464.9	111706	25233	10.137	5.17264	4.53512	7.91792	8.72089	12.6909	5.49881	19.1673	14.6602	6.06379e-10	2.59792e-14	6.4091e-11	2.46797e-09	5.53542e-06	0.999216	0.00176322	6.41709e-14	0.167311	2.53131e-14	2.53131e-14	7.9763e-06	4.20521e-06	2.53131e-14	0.428083	0.000170174	2.53131e-14	2.53131e-14
3	POSITIVE	B	N compound	C19 H34 N4 O7	0.32	430.243	431.25	7.518	4.61224e+06	1.33458e+06	28142.9	33908.2	4.92175e+06	34084.9	134876	1.41349e+06	60940.8	32192.5	8.32414	2.4478	5.10153	2.5782	1.4729	5.64605	6.20155	11.071	2.35948	3.84137e-14	0.999998	4.17444e-14	1.6198e-07	1.59412e-08	1.32609e-09	0.000790435	4.29037e-06	2.45513e-07	2.88658e-14	0.0220996	9.81437e-14	0.00349112	2.28795e-12	0.022353	1.86605e-09	0.00345072	1.63868e-06
3	POSITIVE	C	N compound	C8 H14 O14 N7	0.38	431.052	432.06	3.04	2.72355e+07	52213.1	46302	47169.8	1.13531e+06	665699	1.44091e+07	2.7942e+07	1.25699e+07	1.03597e+07	11.4107	9.97606	3.87894	17.6108	8.43272	4.44112	15.4455	58.5197	4.14684	5.32907e-14	0.999993	4.70735e-14	0.999778	4.19386e-07	0.931048	0.971508	4.24105e-14	0.997771	3.32128e-11	0.972051	1.13618e-11	0.999669	2.91449e-11	0.999713	0.999953	1	0.999968
3	POSITIVE	C	N compound	C5 H8 N2 O19 S	0.22	431.944	432.952	2.061	2.76744e+06	1.0771e+06	51074.1	832343	1.7327e+06	47428.8	1.19895e+06	2.26727e+06	69416.5	1.42159e+06	31.3715	13.2635	36.6243	12.2132	18.4868	10.7288	5.75501	9.73852	5.35227	4.44685e-09	1.82257e-05	0.000864284	2.86875e-11	2.57572e-14	3.28626e-14	2.16756e-09	4.92939e-14	8.74412e-13	0.949498	0.0794304	0.516085	0.0219066	0.00291191	0.000100854	1	0.999269	0.999966
3	POSITIVE	C	N compound	C23 H15 N O8	0.23	433.08	434.087	7.381	2.51922e+06	1.56685e+06	22847.6	1.63862e+06	1.8113e+06	19436.7	1.00522e+06	2.52413e+06	38182.3	2.33613e+06	6.68074	9.42663	7.21163	4.69636	144.657	10.7521	9.80083	77.8694	13.2885	1.8154e-10	0.999951	2.89522e-10	0.861819	0.698108	1	0.699513	0.878628	0.780913	2.57159e-10	0.599607	2.3439e-09	0.999995	0.999987	0.750026	1.23192e-10	0.999561	2.29768e-10
3	POSITIVE	B	N compound	C21 H36 N4 O7	0.29	456.259	457.266	6.744	8.31401e+06	3.04312e+06	51611	917434	8.20204e+06	47707.7	316301	5.00319e+06	237273	202452	10.1879	12.2401	16.2006	7.69638	11.0536	2.02203	10.0364	22.9553	3.81386	7.10543e-14	2.53131e-14	2.73291e-08	0.000772162	0.685889	0.999991	0.999987	6.88338e-14	0.998191	2.77556e-14	2.53131e-14	4.0956e-09	0.000375102	1.82077e-13	0.999988	0.999953	2.53131e-14	2.53131e-14
3	POSITIVE	B	N compound	C22 H34 N4 O7	0.14	466.243	467.25	6.81	2.28684e+06	572010	28486	34622.8	2.26238e+06	34788.5	32117.3	551863	27992	27874.8	11.1367	29.7668	34.4354	4.43264	6.81498	10.5241	7.34007	23.6978	2.69225	1.8785e-13	4.10783e-14	0.0927927	0.01145	0.420153	0.955691	0.998069	0.949675	0.998768	6.43929e-14	2.55351e-14	9.77644e-05	0.0475155	0.973304	0.999842	2.51354e-13	3.06422e-14	0.00222301
3	POSITIVE	C	N compound	C19 H23 N3 O10 S	0.23	485.111	486.118	6.334	7.59985e+06	40605.3	34356.2	32165.7	6.04195e+06	158172	2.15864e+06	6.02452e+06	954808	4.08854e+06	34.4217	11.8635	20.4414	12.8645	9.63153	6.6141	9.21555	9.12219	3.10209	1.20158e-07	9.77971e-05	0.020235	7.78488e-13	2.53131e-14	2.55351e-14	1.35647e-10	3.9968e-14	2.18492e-13	0.655355	0.0260525	0.569541	0.000447576	6.01332e-05	3.60629e-06	0.994632	0.934385	0.999949
3	POSITIVE	C	N compound	C29 H42 O4 S	-0.14	486.28	487.288	5.884	3.47283e+06	846507	29191.7	106830	1.44242e+06	30617.2	27662.4	2.85857e+06	29592	38506.6	31.7991	7.23982	14.6864	8.63584	4.13211	42.5759	10.596	10.5307	32.9703	2.79776e-14	0.834411	3.4639e-14	0.00166269	1	0.644226	0.00283235	0.882388	0.0348415	2.53131e-14	2.79552e-06	5.88418e-14	0.999999	0.797288	0.000758551	2.55351e-14	0.202022	2.66454e-14
3	POSITIVE	B	N compound	C21 H38 N6 O7	0.18	486.28	487.288	7.117	5.62689e+06	1.89137e+06	31303.7	162037	5.55219e+06	27975.3	33045.4	2.29896e+06	34999.1	34780.8	6.17752	9.28192	7.65061	4.87792	126.034	12.1091	8.6967	37.3756	11.0059	5.5036e-12	0.999536	9.27014e-12	0.591086	0.675779	1	0.374781	0.573563	0.469852	4.87255e-12	0.234446	6.57663e-11	0.99998	1	0.404201	4.08584e-12	0.997001	7.8777e-12
3	POSITIVE	C	N compound	C23 H40 N6 O7	0.19	512.296	513.303	11.898	5.2717e+06	1.83677e+06	40044.8	1.34917e+06	1.60783e+06	36594.2	125567	5.14693e+06	39113.9	542090	3.0384	6.07234	3.68294	11.947	5.4975	4.77875	2.38587	3.17452	4.63741	0.00154919	0.137071	0.424678	1.43576e-07	2.6234e-05	0.00187946	0.00148987	0.955618	0.0267262	3.97012e-06	4.43215e-06	1	2.03418e-10	3.35575e-06	1.48136e-06	0.959487	0.811524	0.999953
3	POSITIVE	B	N compound	C22 H39 N5 O9	0.15	517.275	518.282	6.729	1.03591e+07	4.3219e+06	41627.5	1.04534e+06	1.02291e+07	37508.2	167510	4.20169e+06	73812	163144	16.481	10.1761	23.4979	8.62462	13.9432	12.9226	11.056	15.4271	1.90604	2.53131e-14	2.114e-10	3.01537e-13	0.000430357	0.996521	4.19425e-09	0.714799	1.78835e-12	1.06137e-13	2.53131e-14	2.53131e-14	5.57067e-08	0.0154923	1.04827e-12	1.40088e-08	2.69829e-12	2.53131e-14	5.43787e-13
3	POSITIVE	B	N compound	C21 H24 N2 O14 S	-0.04	560.095	561.102	4.65	1.64013e+07	546985	38475.3	202713	1.61529e+07	2.95087e+06	3.69033e+06	5.44856e+06	3.53394e+06	2.24393e+06	8.09659	2.26692	8.49281	18.444	18.5892	20.6596	19.361	13.4848	9.52447	0.0900428	1	0.135662	0.00491326	0.720504	0.0159525	0.000634809	0.000223838	0.0791537	0.000248627	0.995565	0.00123911	0.981583	0.00771711	0.995089	0.223711	0.252683	1
3	POSITIVE	C	N compound	C13 H22 N2 O22 S	0.12	590.039	591.046	4.525	3.77394e+06	2.97623e+06	36247.2	2.95863e+06	1.51685e+06	35678.1	1.18828e+06	2.62278e+06	38688.4	2.5619e+06	12.2163	3.25137	8.97257	9.52842	2.91315	11.8692	5.90071	5.10339	8.33879	2.96141e-12	0.0306818	1.12237e-10	4.26104e-13	3.87392e-08	6.96384e-07	4.30767e-14	4.09257e-06	4.21901e-06	2.53131e-14	4.13669e-11	2.53131e-14	0.00886163	3.72391e-12	0.968876	2.53131e-14	4.82281e-13	1.14406e-10
3	POSITIVE	C	N compound	C11 H16 N2 O24 S	0.11	591.981	592.989	2.093	5.6555e+06	2.0522e+06	65713.7	1.72058e+06	3.81159e+06	64001.8	1.71285e+06	3.63651e+06	87564.7	3.49982e+06	64.0196	4.45196	24.2146	26.0079	15.491	4.02091	1.3979	6.39694	4.4397	1.17891e-07	0.56462	2.74472e-06	1.13163e-09	1.74971e-13	9.37739e-12	8.24028e-10	9.37028e-14	3.46505e-11	0.999929	0.294842	0.141913	0.999998	0.965832	0.915486	0.999979	0.989316	0.999752
3	POSITIVE	C	N compound	C35 H26 N8 O2 S	-0.47	622.19	623.197	13.728	6.6881e+06	8.97832e+06	81791.9	3.86681e+06	3.65159e+06	6.00388e+06	6.12669e+06	3.02636e+07	3.5023e+07	3.34511e+07	37.8403	4.67031	3.62392	38.8712	22.0525	4.49239	1.56654	2.78802	6.38254	0.228104	0.207588	1	3.21854e-12	7.03437e-13	3.21965e-14	4.55191e-14	2.57572e-14	2.62013e-14	0.999791	0.000466097	0.000166958	3.51879e-05	6.98704e-07	0.344343	0.709883	0.97307	0.998302
3	POSITIVE	B	N compound	C25 H31 N3 O15 S	0.1	645.148	646.155	7.533	7.92609e+06	338788	30096	35692.5	6.95617e+06	29639.9	1.4787e+06	4.61204e+06	27160.4	2.11428e+06	11.848	15.4354	12.1751	11.5321	30.4114	20.7259	2.80271	12.143	1.35833	1.57331e-06	0.98753	7.74175e-06	7.62337e-10	4.09055e-05	2.18084e-09	2.21402e-10	1.32339e-13	1.89187e-10	0.850628	1	0.863946	2.70894e-14	2.57572e-14	2.86438e-14	0.999999	0.995775	0.977642
3	POSITIVE	B	N compound	C23 H27 N3 O18 S2	-0.32	697.073	698.08	3.96	9.87307e+06	913572	55419.1	56007.2	7.99661e+06	2.16596e+06	873297	65163.5	156863	73217.7	4.97672	5.90699	16.2861	14.4392	5.53524	8.28376	5.53848	15.9533	3.20805	2.53131e-14	0.999883	2.53131e-14	0.84665	1.9329e-12	0.202576	0.0819636	2.53131e-14	0.82051	2.53131e-14	0.725209	2.53131e-14	0.706865	2.53131e-14	0.948467	1	0.94066	0.960244
3	POSITIVE	D	N compound	C42 H30 N8 O3 S	-0.13	726.216	727.223	15.505	3.16227e+06	40400.6	37983.5	43080.2	83520.6	36265.9	129718	3.09585e+06	35567	2.9109e+06	17.2679	15.3731	8.08509	10.4846	9.38792	20.1004	13.231	1.51159	19.6904	2.53131e-14	0.947578	2.53131e-14	0.991441	4.36673e-05	0.833357	0.998946	0.000138335	0.999774	2.62013e-14	0.945531	2.77556e-14	0.829803	0.999361	0.981481	2.73115e-14	0.912944	2.59792e-14
3	POSITIVE	I2	N compound	C28 H37 N3 O24 S	0.98	831.15	832.157	1.602	3.14921e+06	473122	513401	465853	1.93108e+06	2.36166e+06	1.90543e+06	758116	815255	872354	8.74316	20.3827	25.0433	11.762	10.112	19.2689	6.84996	12.2204	24.3289	2.84217e-14	0.000261904	3.13749e-13	0.00530954	0.99555	1.42749e-08	0.499187	0.96487	1.1369e-09	2.53131e-14	4.30767e-13	1.57168e-08	0.293732	0.61784	0.536319	2.66454e-14	5.76206e-13	6.70824e-06
1	POSITIVE	A	Malvidin-3-glucoside hemiketal	C23 H26 O13	0.11	510.137	511.145	11.271	7.05941e+06	53429.9	37641.8	50476.2	186504	568582	1.07024e+06	4.53408e+06	6.43161e+06	4.19251e+06	18.7009	21.598	21.9872	8.77603	25.3761	5.49388	5.7002	28.4004	6.00702	1.10356e-13	7.07434e-13	0.11857	2.99501e-06	1	0.00103734	0.0662676	0.999992	0.0018666	2.55351e-14	2.53131e-14	0.267622	0.00173218	0.999671	0.999998	3.04201e-14	2.64233e-14	0.724871
1	POSITIVE	A	malvidin-3-(6''-p-coumaroyl)-glucoside hemiketal	C32 H32 O15	-0.95	656.174	657.181	14.532	2.8478e+06	40748.9	41674.4	39221.1	39218.3	50084.2	109526	2.29036e+06	2.23049e+06	2.39635e+06	22.3108	12.6911	44.772	2.24782	18.152	28.2703	16.438	26.1323	16.6139	1.40117e-08	4.31909e-06	0.0287821	0.0221681	0.99378	0.863137	0.958828	2.39679e-11	4.40423e-05	5.66516e-11	1.92197e-09	0.0947452	0.00209582	1.04667e-11	0.000758187	7.58956e-05	1.07576e-09	1.48748e-12
1	POSITIVE	A	malvidin-3-(6''-p-coumaroyl)-glucoside fragment	C32 H30 O14	-0.59	638.164	639.171	14.533	3.0086e+06	44108.1	48454.1	43997.5	45667.3	49961.3	166196	2.30561e+06	2.76471e+06	1.84025e+06	8.65394	6.64356	20.2421	4.93983	3.4431	17.3792	7.40544	15.7911	17.134	4.21885e-14	2.55351e-14	0.000804894	6.36047e-08	0.147892	1.38938e-10	6.92839e-11	2.45781e-12	6.3912e-11	3.00877e-09	2.53131e-14	1.53655e-13	0.000611267	3.58646e-11	0.997735	4.77667e-07	2.55351e-14	2.53131e-14
1	POSITIVE	A	malvidin-3-(6''-p-coumaroyl)glucoside (-glucose)	C17 H14 O7	0.13	330.074	331.081	15.239	2.30808e+07	52412.6	50251.4	55025.1	64315.1	213640	935254	1.18382e+07	2.17241e+07	1.28455e+07	14.0957	4.35006	8.49903	2.88721	9.74959	5.63101	12.1895	22.8665	2.6412	4.65293e-09	2.53131e-14	1.14131e-13	8.02955e-07	0.146293	0.381327	0.991624	2.61946e-11	0.110493	1.01918e-13	2.53131e-14	1.61648e-13	3.42507e-06	1.95133e-12	0.996533	0.0304992	2.53131e-14	2.53131e-14
1	POSITIVE	A	malvidin-3-(6''-p-coumaroyl)-glucoside	C32 H30 O14	0.29	638.164	639.171	15.237	6.08679e+08	55107.5	65352.6	101167	3.18466e+06	8.23942e+06	2.81103e+07	3.11791e+08	5.75554e+08	3.38867e+08	16.8547	3.54196	10.1629	20.5597	14.0901	21.2906	4.80467	18.2926	2.86371	2.66454e-14	2.68674e-14	1	3.35934e-07	0.870909	0.943212	0.0125926	1	0.999999	2.53131e-14	2.53131e-14	1	0.000595936	0.922934	0.985932	2.53131e-14	2.53131e-14	1
1	POSITIVE	A	malvidin-3-(6''-cis-p-coumaroyl)-glucoside	C32 H30 O14	0.32	638.164	639.171	14.957	3.7605e+07	110266	52593.9	56444	189971	1.41038e+06	3.3497e+06	1.93412e+07	2.25039e+07	3.51964e+07	6.23216	26.8141	3.8638	6.04004	11.8355	12.7749	7.63022	13.7186	6.56776	2.53131e-14	0.117815	2.55351e-14	0.998846	4.60531e-07	1.12185e-10	0.0665674	8.48351e-06	9.67979e-06	2.53131e-14	9.53659e-12	7.86038e-14	0.214342	0.71115	3.8633e-06	2.53131e-14	1.67945e-05	2.55351e-14
2	POSITIVE	A	malvidin 3-O-acetylglucoside fragment	C17 H14 O7	0.13	330.074	331.081	14.128	6.86706e+07	146801	149318	200231	122152	303194	841975	4.01104e+07	6.51474e+07	3.28765e+07	20.9048	25.2971	16.8158	6.46967	9.60249	4.39492	1.84236	6.02201	2.06567	7.14673e-12	0.00155808	1.87628e-13	2.53131e-14	1.89047e-11	2.53131e-14	2.53131e-14	2.55092e-11	2.53131e-14	0.999951	0.994259	0.999969	0.999875	0.999997	0.999994	0.999989	1	0.999981
1	POSITIVE	A	Malvidin 3-glucoside hemiketal fragment	C17 H16 O8	0.16	348.085	349.092	11.272	2.03151e+07	53785.9	37383.9	56728.1	521036	1.52294e+06	2.82802e+06	1.39248e+07	1.91673e+07	1.13305e+07	9.66679	10.4731	3.77099	2.09207	35.9203	51.3054	11.2557	48.9652	1.7164	3.56872e-09	1.39968e-11	0.002161	0.360009	0.0474389	0.955873	0.999913	0.928338	0.955717	6.30873e-12	4.6485e-12	0.999989	0.622109	0.410458	1	4.75572e-10	2.83114e-11	0.246926
1	POSITIVE	A	malvidin 3-glucoside fragment (-glucose)	C17 H14 O7	0.11	330.074	331.081	10.907	3.06422e+08	296365	323852	343821	4.68748e+06	1.74249e+07	4.06108e+07	1.72607e+08	2.8628e+08	1.43468e+08	14.8304	18.9968	6.94624	9.80215	3.95796	1.16555	7.26196	6.95275	2.08133	7.6128e-12	0.1451	8.12683e-13	5.57226e-08	2.55351e-14	5.3686e-09	3.67654e-08	2.57572e-14	3.22264e-08	0.142398	0.00458348	0.720468	0.999997	0.992071	0.900733	0.694574	0.122655	0.933829
2	POSITIVE	A	malvidin 3-glucoside fragment	C11 H12 O2	0.04	176.084	177.091	11.183	4.54235e+06	828951	750019	766149	914708	1.02527e+06	1.00354e+06	4.32208e+06	4.44304e+06	4.30825e+06	18.6888	9.51934	4.65206	5.43705	27.9678	18.7921	18.7802	14.8813	2.03274	2.53131e-14	0.999999	2.53131e-14	0.00126967	0.997761	1.77639e-06	0.944221	0.999675	0.230535	2.53131e-14	0.0292746	2.53131e-14	0.0154243	1	0.000223267	2.53131e-14	0.737629	2.53131e-14
2	POSITIVE	A	malvidin 3-glucoside fragment	C9 H8 O4	0.15	180.042	181.05	11.27	3.94171e+06	141529	103534	156499	153069	265767	594551	2.67148e+06	3.6375e+06	2.11339e+06	35.1059	7.05217	9.57371	8.61895	22.3328	5.33211	2.56516	7.37831	2.3265	0.000109685	1.79215e-07	5.84228e-11	3.24543e-11	0.965052	3.23653e-06	2.53131e-14	0.788585	3.25073e-13	1.12133e-13	0.892014	5.70655e-14	4.79339e-11	0.999839	5.54099e-10	2.53131e-14	0.992139	2.53131e-14
2	POSITIVE	A	malvidin 3-glucoside fragment	C11 H14 O3	0.01	194.094	195.102	11.19	1.74021e+07	3.45641e+06	3.14954e+06	3.34891e+06	3.95009e+06	4.21064e+06	3.65066e+06	1.66533e+07	1.68493e+07	1.7088e+07	47.9663	10.1865	17.7189	9.79434	18.4915	5.87226	3.5319	6.93211	2.70967	0.838969	6.40076e-05	4.18078e-06	7.27579e-10	0.999068	2.54421e-06	3.17524e-14	0.952673	1.41909e-12	6.93596e-11	0.989102	2.65161e-11	1.43472e-09	0.999721	9.99436e-09	2.59792e-14	0.998798	2.66454e-14
2	POSITIVE	A	malvidin 3-glucoside fragment	C11 H16 O4	-0.18	212.105	213.112	11.183	4.5496e+06	778188	768619	781239	979207	1.00904e+06	964985	4.33487e+06	4.30432e+06	4.34123e+06	15.9214	1.99173	15.663	24.026	5.26363	22.0068	9.87018	1.87592	23.0258	3.06422e-14	0.00148962	2.84883e-13	0.909849	0.999998	4.7532e-11	0.00355664	0.996335	9.90111e-10	4.44089e-14	1.47082e-12	0.000229821	0.00023852	0.975137	0.192785	2.53131e-14	1.71863e-13	2.87838e-07
2	POSITIVE	A	malvidin 3-glucoside fragment	C11 H10 O5	-0.14	222.053	223.06	11.27	2.93941e+06	53950.8	37465.5	48854.5	54491.9	241616	410924	2.04717e+06	2.72914e+06	1.62994e+06	5.12221	7.9859	7.81939	10.0893	18.4918	23.2386	2.99618	9.75195	5.14684	2.53131e-14	0.787096	2.53131e-14	7.93885e-06	0.95408	2.87243e-07	0.387554	0.999457	0.802409	2.53131e-14	0.0390986	2.53131e-14	0.000637121	0.999531	3.72606e-06	2.53131e-14	0.990921	2.53131e-14
2	POSITIVE	A	malvidin 3-glucoside fragment			329.032	330.04	11.184	4.35683e+06	681453	707585	764995	890649	930514	950762	3.91261e+06	3.99486e+06	4.10906e+06	20.094	3.48843	44.9296	6.35058	5.70977	39.4409	14.229	14.7057	22.8343	9.07052e-13	1.98712e-11	0.0300759	0.00141906	0.999918	0.347941	0.0334084	9.91367e-07	0.240542	5.66214e-14	8.70415e-14	0.988591	0.825027	2.09872e-06	0.999999	1.19768e-10	1.79412e-13	6.65906e-06
1	POSITIVE	A	malvidin 3-glucoside	C23 H24 O12	0.47	492.127	493.134	10.914	1.68436e+09	190664	177177	190925	3.1927e+07	1.02222e+08	2.04841e+08	9.62647e+08	1.63017e+09	7.81255e+08	11.9196	28.1742	16.9616	19.8753	15.8042	14.5673	15.9459	10.9728	14.5325	4.9738e-14	8.26303e-10	9.98034e-09	1.19158e-11	0.996763	1.32728e-06	4.24105e-14	0.999985	1.99824e-08	1.45065e-05	0.00222314	0.260796	1.77457e-06	0.962196	0.177403	1	0.98364	0.990896
1	POSITIVE	G	L-tryptophan (TRY)	C11 H12 N2 O2	-0.27	204.09	205.097	4.965	3.12051e+08	5.7378e+06	7.4771e+07	1.59424e+06	6.8896e+06	2.99775e+08	238068	8.35705e+06	1.02525e+08	498050	5.48114	7.72215	3.91482	11.7496	17.8721	19.8692	0.972187	18.6584	1.35564	2.53131e-14	0.998949	2.53131e-14	5.42483e-05	0.969258	3.24659e-07	0.722939	0.490489	0.626031	2.53131e-14	0.0387143	2.53131e-14	0.00167941	0.976686	7.34825e-06	2.53131e-14	0.995008	2.53131e-14
2	POSITIVE	A	Laricitrin 3-O-glucoside fragment	C16 H12 O8	0.15	332.053	333.061	12.656	8.93226e+06	35556.7	38490.2	36272.4	551910	826513	849066	6.76647e+06	8.65562e+06	7.37521e+06	11.6005	12.1097	11.663	4.96799	4.80226	16.526	11.56	5.46181	10.5239	2.53131e-14	1.46547e-11	2.53131e-14	2.53131e-14	0.993415	2.53131e-14	2.53131e-14	0.506577	2.53131e-14	4.86278e-14	9.52571e-14	0.848071	0.0310058	0.934063	0.518639	1.68532e-13	2.51132e-13	0.998753
2	POSITIVE	A	Laricitrin 3-O-glucoside	C22 H22 O13	0.18	494.106	495.113	12.652	3.62481e+06	32655	35846.1	34000	216374	327696	380651	2.87834e+06	3.58539e+06	2.54683e+06	31.7659	5.85104	19.4653	13.462	5.85035	4.04999	2.86801	11.7366	7.17487	5.3134e-06	0.00323076	0.0704876	6.24089e-10	2.13607e-13	5.93969e-13	5.35906e-07	1.11255e-11	2.43722e-10	0.970314	0.192741	0.74639	0.00203002	0.000913571	6.89252e-05	0.998329	0.97151	0.999979
3	POSITIVE	H	kaempferol (or glycoside fragment)	C15 H10 O6	-0.4	286.048	287.055	13.561	5.90433e+06	42248.8	295719	69437.8	436917	1.72794e+06	579473	656466	5.67583e+06	1.02254e+06	6.02197	7.72866	4.40401	11.5553	17.6113	19.9444	1.48522	15.3942	0.975446	2.53131e-14	0.998311	2.53131e-14	3.61235e-05	0.945729	2.0986e-07	0.69945	0.733369	0.617666	2.53131e-14	0.0307929	2.53131e-14	0.00117098	0.999815	4.57309e-06	2.53131e-14	0.99422	2.53131e-14
4	POSITIVE	E1	isotopic peak of doubly charged ion at m/z=1324.93127			2648.85	1325.43	11.309	2.87149e+07	2.13775e+07	3.8353e+06	2.61651e+07	583930	79575.2	477220	61365.9	80824.5	77419.1	7.2186	9.21769	5.54336	10.1501	8.95533	8.89055	3.49565	3.07993	9.15653	0.885473	0.999996	0.969072	2.86438e-14	3.90799e-14	3.53051e-14	0.999908	0.999928	0.305874	0.99999	0.976004	0.998232	2.75335e-14	4.4631e-14	2.66454e-14	0.387017	0.738921	0.0182249
3	POSITIVE	A	isorhamnetin 3-O-glucoside adduct	C29 H9 N O10	0.36	531.023	532.03	13.986	3.1286e+06	43304	401154	41835.8	115202	759536	313666	6.43977e+06	1.3232e+07	7.51509e+06	22.9005	12.9868	7.90187	8.82105	1.65525	13.2053	3.63042	6.49209	4.73542	6.08962e-10	0.962779	2.23636e-09	2.00427e-05	6.39892e-07	3.41505e-08	4.89073e-11	4.18574e-08	1.87164e-11	6.67628e-11	0.00185249	2.82927e-08	5.55716e-07	0.66589	0.000121438	1.3997e-06	0.531523	5.23099e-05
2	POSITIVE	A	isorhamnetin 3-O-glucoside	C22 H22 O12	0.29	478.111	479.118	13.986	1.36216e+07	43145.4	53038	40722.3	37113.1	132720	66429.9	1.55006e+06	3.0945e+06	1.79191e+06	10.7906	5.32024	0.571064	25.2282	12.981	17.2356	17.0235	8.04095	13.8057	0.00210623	0.999991	0.00427404	3.80806e-13	3.57492e-14	6.39488e-14	1.30562e-13	1.82299e-12	9.34808e-14	3.08781e-07	0.0504921	0.000135909	0.698346	2.92686e-05	0.996311	0.988677	0.985849	1
3	POSITIVE	A	isorhamnetin 3-glucoside fragment	C16 H12 O7	-0.01	316.058	317.066	13.987	2.85217e+07	54812.2	832759	43434.3	345945	1.69361e+06	619003	1.43007e+07	2.74709e+07	1.67564e+07	16.5079	23.5599	7.51536	10.4069	11.566	1.03107	19.2451	30.5886	3.67245	2.53131e-14	3.09608e-11	1.98175e-12	3.76557e-11	0.874797	7.35412e-13	1.15241e-13	7.36084e-09	6.22169e-13	6.60139e-13	6.51035e-13	1	1.16749e-05	1.29589e-09	0.999999	0.999986	6.22728e-10	9.3898e-10
2	POSITIVE	A	indole lactic acid fragment (-H2O)	C11H9NO2	-0.13	187.063	188.071	8.163	1.23143e+07	1.58988e+06	562333	1.65973e+06	289886	401665	348272	1.14125e+07	1.20258e+07	1.11706e+07	0.793999	2.75456	19.002	37.4646	53.9776	28.7934	5.82805	5.07559	7.50155	1.43712e-11	0.686465	9.27105e-11	1.032e-05	8.99281e-14	2.16823e-07	2.6529e-06	6.63913e-14	9.10937e-08	0.999655	0.999635	0.964886	0.996022	0.999217	0.999485	0.997819	0.999987	0.970757
2	POSITIVE	A	indole lactic acid fragment (- H2O, -CO)	C10 H9 N O	-0.15	159.068	160.076	8.164	4.98833e+06	1.04228e+06	348740	988613	157312	142524	174900	8.52256e+06	9.16897e+06	7.62786e+06	16.0489	13.0084	9.43515	8.52171	5.12191	4.27287	4.54513	6.23515	5.6018	4.01901e-14	0.00746745	3.90576e-13	6.65246e-13	2.53131e-14	4.01901e-14	6.85108e-06	2.53131e-14	4.84897e-09	8.94864e-07	0.993469	3.63214e-06	1.22492e-09	3.18421e-10	7.60493e-10	6.65453e-06	0.999949	1.4259e-05
2	POSITIVE	A	indole lactic acid	C11 H11 N O3	-0.27	205.074	206.081	8.162	4.55188e+07	5.76196e+06	1.98487e+06	5.59574e+06	1.04201e+06	1.11555e+06	1.17868e+06	4.03071e+07	4.27348e+07	4.08026e+07	22.6486	9.10799	26.1365	4.69531	4.60357	6.07264	11.1159	1.32455	11.4348	2.84217e-13	0.409488	7.81597e-14	9.48219e-12	1.57741e-06	2.98539e-12	2.53712e-05	0.414379	4.91861e-07	1.79572e-09	0.988172	6.17497e-10	4.08847e-08	5.01878e-08	1.67934e-07	1.5127e-09	1	1.60384e-09
3	POSITIVE	C	hexoside fragment	C6 H10 O5	0.09	162.053	163.06	2.09	6.69223e+06	2.43799e+06	64804.2	2.19718e+06	5.61851e+06	64040.6	1.64128e+06	6.3557e+06	88490.9	4.05919e+06	2.72743	7.98576	5.53361	7.85927	3.07267	10.0135	17.934	27.3465	8.12958	0.0140364	1	0.0216292	3.61896e-10	4.87677e-12	4.17168e-10	4.40648e-12	8.67018e-12	1.44107e-13	1	0.999991	0.999959	2.53131e-14	2.53131e-14	2.53131e-14	0.0646857	0.00125105	0.601483
2	POSITIVE	C	guanine	C5 H5 N5 O	0.12	151.049	152.057	1.824	1.39872e+07	83539.5	133913	154664	1.15645e+07	229625	8.94592e+06	1.3129e+07	630171	1.17682e+07	21.0131	10.9879	6.233	8.77413	36.0153	41.865	11.4626	10.9042	9.14975	3.58824e-13	0.414792	1.57874e-12	0.000159164	2.70894e-14	7.73873e-07	0.00138467	3.10862e-14	3.55504e-06	0.999013	0.997295	1	0.970687	0.857864	0.988502	0.999999	0.990505	0.998998
1	POSITIVE	H	GRP2	C33 H42 N6 O21 S2	0.3	922.185	462.1	5.699	4.36226e+07	46981	32982.4	26525.6	6.4408e+06	4.67755e+06	1.62313e+07	3.87927e+06	4.05148e+07	1.8608e+06	5.58129	7.32564	9.72592	13.1109	4.23349	4.51721	2.18268	2.47538	5.04892	3.9968e-14	0.358158	2.75335e-14	1.76107e-09	2.69562e-13	6.71454e-08	0.000205151	1.79508e-10	0.288047	2.52192e-11	0.999952	3.92064e-11	1.67529e-05	1.13199e-05	3.42684e-06	2.02076e-11	0.91034	8.11164e-11
1	POSITIVE	I1	GRP isotopic peak	C14 H29 N5 O20 S	-0.12	619.113	620.12	5.095	5.00164e+07	1.38602e+06	32239.8	179082	3.79402e+07	2.60456e+07	2.60366e+07	3.27106e+07	4.92733e+07	2.352e+07	20.872	55.0585	31.8354	14.9632	1.30408	20.8367	15.5359	38.3337	10.9583	9.19487e-12	0.000148428	1.10643e-08	0.169871	0.691315	1.40846e-07	0.200825	0.0904297	2.1722e-09	3.14859e-13	3.75322e-12	0.0410414	0.00071029	0.00245627	0.103715	6.32496e-09	3.89218e-11	0.00670929
1	POSITIVE	I1	GRP isotopic peak			620.115	621.123	5.086	1.13614e+07	375340	26507.4	34735.6	8.52897e+06	5.53833e+06	5.77802e+06	7.34038e+06	1.10811e+07	5.03345e+06	49.6179	3.201	36.9122	12.9808	4.66464	10.0935	25.1476	6.75123	2.58117	4.85275e-06	2.27056e-05	0.992306	4.42397e-11	0.99277	4.08899e-07	0.464853	0.992576	0.808504	6.28386e-14	5.85834e-10	3.25482e-08	4.64366e-10	1	4.0268e-08	4.3269e-08	5.3954e-08	1
1	POSITIVE	H	GRP isomer fragment (-2H)	C23 H25 N3 O15 S	-0.55	615.101	616.108	5.781	5.12543e+06	39227.3	37738.4	36782.6	1.08643e+06	952851	1.10407e+06	1.97197e+06	4.98669e+06	1.48562e+06	39.1848	8.56566	9.7795	6.45197	25.9787	47.7138	10.7239	11.2286	9.12353	7.84706e-13	0.993564	1.38356e-12	0.227737	0.999634	3.3294e-06	0.0316801	0.999953	0.0722439	2.08722e-13	1.6541e-08	1.61467e-08	0.971622	1	0.00179387	1.04139e-13	8.70959e-06	3.67915e-11
1	POSITIVE	H	GRP isomer	C23 H27 N3 O15 S	0.34	617.116	618.124	5.772	7.2607e+07	108239	76717.9	80849.4	2.56623e+07	2.0955e+07	2.27112e+07	3.71334e+07	7.04083e+07	3.03436e+07	4.82266	17.8609	7.37311	9.90619	16.518	3.2294	26.9665	61.5942	5.87221	2.57572e-14	1.0323e-05	2.26263e-13	2.61415e-11	0.00128473	2.01839e-13	6.01741e-14	0.989356	1.22569e-13	2.07325e-06	1.00956e-09	0.00087295	2.27057e-06	0.00844249	0.993033	0.00754481	0.000142771	0.590968
1	POSITIVE	I1	GRP fragment (-gly)	C21 H22 N2 O13 S	0.24	542.084	543.092	5.089	5.47396e+06	160310	27356.6	34683.1	4.52912e+06	2.73368e+06	2.70396e+06	3.47681e+06	5.24101e+06	2.27478e+06	22.0392	19.8095	15.3708	9.11832	60.0854	62.4008	34.3196	10.7961	12.7047	0.977196	1	0.962509	2.46996e-05	3.09143e-05	2.10021e-06	6.70566e-05	0.000799102	0.00015546	0.989412	0.915387	0.999969	0.999738	0.757931	0.353863	1	0.999755	0.999996
1	POSITIVE	I1	GRP fragment (-2H)	C23 H25 N3 O15 S	-0.45	615.101	616.108	5.099	8.65702e+07	151312	32832	40089	3.05827e+06	2.07845e+06	1.93591e+06	2.33255e+06	3.55289e+06	1.89621e+06	23.2858	10.171	15.5979	7.39858	10.2073	14.3567	22.8679	5.88348	10.0648	0.811585	0.204718	0.953992	1.51645e-08	5.21449e-08	5.5295e-10	0.00615911	0.0121093	0.000197937	0.311437	1	0.31542	1.81726e-05	5.23796e-05	2.95024e-06	0.627854	0.975623	0.993269
1	POSITIVE	I1	GRP fragment	C26 H8 N4 O7 S	-0.67	520.011	261.013	5.09	3.92658e+06	172869	33104.1	42353.7	2.55974e+06	2.4962e+06	2.49501e+06	2.27821e+06	3.57319e+06	1.98072e+06	8.6345	9.13346	11.2318	11.0988	12.9388	16.1515	38.0453	26.3527	33.0932	0.132916	0.219203	0.999997	1.13252e-10	4.44444e-12	9.15157e-12	2.57572e-14	2.62013e-14	2.53131e-14	0.999998	0.999999	0.999788	2.14231e-10	3.30064e-08	1.6763e-10	0.0240646	1	0.0248344
1	POSITIVE	I1	GRP fragment			335.014	336.021	5.084	1.44434e+07	660847	45642.8	71087.6	9.07492e+06	8.56289e+06	8.69916e+06	8.64272e+06	1.27875e+07	7.01447e+06	32.743	0.870627	9.46298	34.2307	2.32738	13.7532	11.808	8.58729	4.97596	4.69122e-10	5.76059e-10	1	1.15241e-12	0.998893	1.13315e-10	0.717166	0.921878	0.991045	2.53131e-14	3.41882e-12	4.64062e-11	3.73035e-13	0.999019	4.39178e-11	7.78128e-10	1.53279e-09	0.999468
1	POSITIVE	I1	GRP fragment	C13 H18 N2 O19 S	-0.8	538.022	539.029	5.087	9.42499e+06	542565	32574.2	80161.4	7.97192e+06	5.48301e+06	6.22942e+06	7.08541e+06	8.94918e+06	5.41593e+06	6.56439	11.9607	4.46586	75.4519	10.1906	9.78663	11.3338	4.73922	6.21718	0.994699	0.999728	0.999998	0.0307188	1	6.32325e-08	3.29781e-12	2.7518e-12	1.6076e-12	0.00384514	7.86971e-05	3.23602e-08	1.29929e-10	2.37188e-12	3.82519e-07	0.999464	0.999957	0.980272
1	POSITIVE	I1	GRP fragment	C9 H6 O3 S	-0.01	194.004	195.011	5.096	8.19849e+06	511179	35147.4	86873.6	5.15636e+06	5.69234e+06	5.19955e+06	4.6105e+06	7.80854e+06	4.53062e+06	5.73699	6.50988	13.164	24.4048	3.3829	12.309	9.3489	12.4313	1.55933	0.999967	1	0.999588	0.0414625	0.871064	0.0899616	1.18543e-08	4.37958e-08	8.15994e-08	0.703632	0.999597	0.946909	2.54961e-06	3.62395e-07	1.4419e-05	0.999646	0.814241	0.980662
1	POSITIVE	I1	GRP fragment	C10 H15 N3 O6	-0.51	273.096	274.103	5.099	3.77133e+06	3.17935e+06	36961.9	465519	7.37101e+07	4.77617e+07	4.39806e+07	5.709e+07	8.53266e+07	4.39112e+07	20.8069	13.6192	52.0858	5.53131	26.1547	8.87151	10.995	4.99902	28.2975	4.446e-12	2.47097e-06	8.00402e-08	1.95061e-07	0.999984	3.1437e-05	0.00970379	0.999997	0.532478	2.70894e-14	2.47765e-08	1.16838e-11	0.000374893	1	9.01856e-07	1.93401e-13	4.19458e-10	1.18947e-06
1	POSITIVE	I1	GRP fragment	C35 H13 N9 O2 S2	-0.16	327.532	328.539	5.093	9.81017e+06	1.94299e+06	59911.8	245924	3.00956e+07	2.47799e+07	2.691e+07	2.73445e+07	3.84421e+07	2.3085e+07	10.2404	7.07365	8.89207	6.1871	4.11004	2.89208	5.9452	4.31955	3.11952	2.53131e-14	0.00527667	2.73115e-14	3.18645e-08	2.53131e-14	9.61697e-12	0.000477914	2.23821e-13	1	0.945535	0.295896	0.0340314	3.62053e-11	1.45661e-12	1.08051e-11	0.00319275	0.921013	0.000230542
1	POSITIVE	I1	GRP fragment	C10 H16 N8 O15	0.75	488.074	489.081	5.089	7.48054e+06	248655	28223.6	31369.4	6.12017e+06	3.73349e+06	3.81842e+06	5.35652e+06	7.10125e+06	3.75587e+06	11.9461	12.523	15.2548	8.40836	5.0357	12.7346	4.24535	4.00682	6.94495	1.48395e-10	0.994405	3.66509e-10	1.14198e-12	0.0027495	7.89679e-12	2.01172e-13	2.53131e-14	1.36113e-13	0.999972	0.772916	0.935378	2.53131e-14	2.53131e-14	2.53131e-14	1	1	1
1	POSITIVE	I1	GRP fragment			670.028	671.035	5.088	2.89238e+07	1.34597e+06	30699.5	207607	2.27812e+07	1.75833e+07	1.96772e+07	2.06017e+07	2.68603e+07	1.68863e+07	6.23925	2.7212	9.68163	8.19915	7.50474	18.2019	12.4789	5.9528	5.85619	0.629791	0.999998	0.788402	0.984824	1	0.949321	0.0204131	0.00295064	0.00442576	0.128489	1	0.141517	0.002791	0.00402617	0.000389261	0.17483	0.978704	0.678963
2	POSITIVE	G	GRP dimer	C46 H52 N6 O30 S2	0.44	1232.22	617.115	6.563	3.65715e+06	38029.5	35749.7	36975.9	104920	3.44503e+06	32443.1	28674.7	30226.1	27238.8	11.5202	8.06727	10.975	6.0583	6.90697	12.2719	4.8738	14.3468	6.71685	0.968921	0.99251	0.592478	0.000126237	0.000435202	0.0381584	8.64129e-10	1.41719e-09	1.04617e-09	0.732025	0.593183	1	8.70552e-06	6.15011e-06	1.21288e-07	0.834547	0.998237	0.438919
1	POSITIVE	I1	GRP adduct (+O)	C23 H27 N3 O16 S	0.08	633.111	634.119	5.101	3.16793e+06	69081.4	139278	22895.2	2.39728e+06	1.58259e+06	1.51597e+06	1.96674e+06	2.92094e+06	1.5321e+06	1.08247	5.19142	2.38847	9.72907	4.84664	9.79196	1.22389	2.01757	3.09003	1	0.999995	0.999997	2.53131e-14	2.53131e-14	2.53131e-14	7.92699e-13	2.87548e-13	7.51621e-13	0.0706284	0.268254	0.996598	2.53131e-14	2.53131e-14	2.53131e-14	0.803277	1	0.673462
1	POSITIVE	I1	GRP adduct			661.033	662.04	5.092	7.41328e+06	384212	32661.4	44850.8	5.75096e+06	4.8796e+06	4.59744e+06	5.4236e+06	6.66119e+06	3.93345e+06	19.6363	17.4676	9.99191	0.455969	13.3753	21.0798	12.0954	28.6081	3.75047	2.68674e-14	2.75335e-14	0.999876	9.32941e-07	1	0.999998	0.00267551	4.23439e-13	0.998925	2.53131e-14	2.53131e-14	0.999999	0.0105559	4.12781e-13	0.999985	9.88925e-09	2.53131e-14	3.81473e-13
1	POSITIVE	I1	GRP adduct	C30 H14 N4 O13 S	0.07	670.028	671.035	5.093	4.09938e+07	459760	31734.4	79756.2	7.3376e+06	5.86739e+06	5.21419e+06	6.56138e+06	9.10326e+06	5.17234e+06	23.9562	3.53419	4.2666	39.3675	20.237	3.01365	3.84689	7.0155	1.75915	0.769383	0.766921	1	1.56986e-13	8.30447e-14	2.55351e-14	2.55351e-14	2.53131e-14	2.53131e-14	0.999865	0.000206436	7.99869e-05	1.14971e-05	1.45703e-07	0.0969974	0.451806	0.781772	0.999594
1	POSITIVE	I1	GRP	C23 H27 N3 O15 S	0.33	617.116	618.124	5.088	1.26214e+09	5.12894e+07	692989	7.76548e+06	1.04679e+09	6.16169e+08	5.50071e+08	8.45954e+08	1.22724e+09	6.00791e+08	64.3286	5.49383	31.87	25.2492	15.5868	3.70328	2.56372	2.0262	1.87198	3.36287e-07	0.411911	1.47103e-05	3.51511e-09	4.58966e-13	1.50699e-11	2.05713e-09	2.10054e-13	6.6618e-11	0.999984	0.217657	0.115718	0.999935	0.93046	0.869458	0.999924	0.994851	0.999986
2	POSITIVE	D	fragment of C23 H24 O13 (-hexose)	C17 H14 O8	0.1	346.069	347.076	14.147	1.39215e+07	9.32732e+06	5.27274e+06	8.2442e+06	2.54823e+06	2.71141e+06	2.52479e+06	1.33362e+07	1.34587e+07	1.31976e+07	3.04267	2.18266	2.72178	4.57335	0.750421	4.14416	3.70037	3.85198	3.42743	0.999999	0.50771	0.669456	1.12462e-10	9.62896e-11	8.77449e-10	2.53131e-14	2.53131e-14	2.55351e-14	0.999961	1	1	2.37226e-11	3.70326e-11	7.61968e-12	1	0.882982	0.876417
4	POSITIVE	E2	fragment of C15H20O4 (-H2O)	C15 H18 O3	-0.44	246.125	247.133	6.182	5.16074e+06	4.79387e+06	4.81598e+06	5.01147e+06	4.72728e+06	4.51044e+06	4.77719e+06	4.55741e+06	4.37797e+06	4.26952e+06	33.8112	6.20133	33.8062	10.767	13.4837	44.073	11.1513	3.74121	9.08003	5.40373e-09	3.0374e-07	0.157145	0.000158039	0.9573	0.57088	2.17121e-06	0.983151	9.52931e-05	2.24776e-12	9.33215e-10	0.000293618	0.359579	1	0.00524756	5.07372e-13	1.49925e-08	1.34455e-07
2	POSITIVE	G	fragment ion of C22H14O11 (-C4H4O5: tartaric acid-H2O)	C18 H10 O6	0.03	322.048	323.055	8.197	5.59653e+06	272441	36336.8	425813	546978	4.84126e+06	104124	45771.4	49999.6	42078.1	9.44821	9.20033	4.78772	1.70691	16.3798	19.7529	8.09878	1.99301	17.1299	2.53131e-14	0.0370656	2.53131e-14	0.999984	4.67016e-05	1.64757e-12	0.0743933	0.0297208	1.5001e-07	2.53131e-14	1.97176e-13	3.51032e-07	0.145433	0.0887002	1.63664e-07	2.53131e-14	8.85957e-08	2.92433e-13
3	POSITIVE	I1	fragment ion (-H2O) of m/z=247.13274	C15 H16 O2	-0.26	228.115	229.122	11.71	3.93774e+06	150587	580445	188607	3.40545e+06	3.52516e+06	3.22893e+06	3.43152e+06	3.50941e+06	3.42704e+06	13.2515	20.6515	21.7248	8.75239	13.6583	18.3709	3.34682	30.7624	12.4025	2.53131e-14	2.88658e-14	0.000778067	5.28513e-08	1	0.00366104	6.09197e-11	0.620736	0.00118863	2.66231e-13	4.05675e-13	0.998536	0.000623181	0.666267	0.99969	1.31019e-10	2.18137e-11	0.742349
3	POSITIVE	I3	fragment caffeic derivative	C9 H6 O3	0.28	162.032	163.039	12.655	3.17011e+06	263276	40428.7	119638	3.11666e+06	72579.7	1.3345e+06	739499	61217.7	473274	4.27505	1.24419	79.4144	11.0342	23.4392	17.7373	2.7118	46.568	12.5169	8.00219e-10	8.65851e-09	0.581147	0.00550018	0.979289	0.0257992	1	0.57586	0.735198	1.70499e-11	3.35546e-09	0.00362294	0.00738151	0.984987	0.000767866	7.29256e-09	9.15978e-10	0.730259
4	POSITIVE	E1	N compound (fragment C20 H9 N O8: - HCOOH)			345.027	346.035	5.025	1.6348e+07	1.46774e+07	46751.5	1.04518e+07	1.40362e+07	79441.3	1.58104e+06	1.04375e+07	86280.3	4.54289e+06	91.9436	17.621	7.06849	141.17	9.00392	15.059	18.0616	5.00858	7.16332	0.98602	0.987957	1	8.51821e-05	0.00102507	2.65638e-08	2.37607e-08	4.85645e-08	8.63665e-08	0.443204	0.0178815	0.000198299	0.00221813	0.000491583	0.993898	0.857012	0.655149	0.99998
3	POSITIVE	I2	N compound (fragment C13 H14 N2 O2 (-NH3))	C13 H11 N O2	-0.26	213.079	214.086	6.787	1.97552e+07	1.80531e+06	923287	2.21217e+06	7.21336e+06	9.46049e+06	7.82082e+06	2.40186e+06	977633	1.74231e+06	20.3225	15.1182	20.0637	8.63036	21.4688	9.47283	17.4476	7.50124	42.1475	5.77227e-12	0.634166	3.5963e-11	0.417806	0.999948	0.610145	0.013487	0.745561	0.0060236	7.83595e-13	0.439734	3.87179e-12	0.618742	0.491261	0.242455	9.01723e-13	0.846279	2.58948e-12
3	POSITIVE	I2	N compound (fragment C13 H14 N2 O2 (-NH3))	C13 H11 N O2	-0.2	213.079	214.086	7.722	5.42045e+06	705334	356937	737412	2.77588e+06	3.58756e+06	2.99969e+06	885852	330229	666542	4.09872	8.81705	5.43452	4.35227	24.2319	15.5462	10.6706	29.2389	2.97009	2.53131e-14	1	2.53131e-14	0.958171	1	0.10053	0.0799236	0.141695	0.1107	2.53131e-14	0.0121803	2.59792e-14	0.494386	0.105786	0.000198212	2.53131e-14	1	2.53131e-14
3	POSITIVE	I2	N compound (fragment C13 H14 N2 O2)	C11 H11 N	0.18	157.089	158.096	6.787	1.43401e+07	2.42651e+06	1.2824e+06	2.85099e+06	9.58029e+06	1.3182e+07	1.11522e+07	3.22518e+06	1.31093e+06	2.40628e+06	17.0018	2.55447	9.98689	16.4084	7.55997	15.6227	11.4053	4.45975	17.849	2.53131e-14	0.999872	2.53131e-14	0.692947	2.62013e-14	0.6782	0.366905	0.00108732	0.999276	1.42404e-11	0.999914	9.17066e-12	0.999599	2.53131e-14	0.947886	2.53131e-14	0.43551	2.53131e-14
3	POSITIVE	I2	N compound (fragment C13 H14 N2 O2)	C11 H11 N	0.22	157.089	158.096	7.723	4.46186e+06	536149	271160	649059	2.02043e+06	2.73361e+06	2.35592e+06	606109	266530	542798	23.6591	10.0858	57.3098	3.43804	5.37706	15.212	10.2066	4.54691	26.0333	5.32352e-12	1.58339e-05	2.41366e-08	1.30806e-05	0.999991	0.0505357	0.0114369	1	0.375267	5.28466e-14	2.25748e-08	4.98555e-10	0.0580844	0.999746	0.000432574	2.45137e-13	1.11315e-09	5.59551e-07
3	POSITIVE	I2	N compound (fragment C13 H14 N2 O2)	C12 H9 N	0.12	167.074	168.081	6.785	3.78477e+06	806481	552527	957302	2.4287e+06	3.176e+06	2.75275e+06	831014	523081	689764	22.4638	8.82309	48.2353	1.37967	16.9423	21.5857	11.0719	7.37293	4.42942	1.44107e-13	4.98726e-11	1.46547e-05	0.00232232	0.999335	9.74794e-05	0.602027	0.988148	3.09404e-06	2.68674e-14	3.10862e-14	0.782862	0.1132	0.999994	0.621097	3.95239e-14	3.9968e-14	1
3	POSITIVE	I2	fragment C13 H14 N2 O2	C11 H9 N O2	0.09	187.063	188.071	6.785	4.35134e+06	444894	255083	593028	1.86609e+06	2.56349e+06	2.1393e+06	634490	257257	452076	6.33362	5.79734	2.49537	9.66887	10.8237	8.24922	2.58231	4.09014	6.69474	1	0.999958	0.999998	4.24105e-13	1.83253e-12	2.32014e-12	0.999873	0.548408	0.994345	0.522363	0.503152	1	5.7665e-13	9.82081e-12	1.28142e-12	0.756232	0.990677	0.267767
3	POSITIVE	A	flavonoid	C14 H10 O5	-0.59	258.053	259.06	6.326	3.01478e+06	37290.5	39157.3	38710	560703	390596	584255	2.22341e+06	2.95591e+06	1.95883e+06	5.62834	11.5717	3.91774	1.2076	13.6892	11.3194	10.6973	19.9004	2.68785	9.92539e-14	0.0031015	2.68674e-14	0.00962249	8.24729e-11	2.064e-05	2.53131e-14	2.53131e-14	2.53131e-14	0.00783812	0.697598	0.000210064	2.53131e-14	2.53131e-14	2.53131e-14	1.16447e-08	0.999999	8.18494e-09
3	POSITIVE	A	flavonoid	C15 H10 O6	-0.43	286.048	287.055	6.323	3.47689e+06	69826.1	39565.9	53476.2	611539	451289	663843	2.39257e+06	3.32518e+06	2.36264e+06	9.24802	3.85424	1.36633	14.6308	6.28045	5.82548	3.94166	3.99164	2.86924	0.0411488	0.990718	0.00669011	5.66056e-11	4.33782e-10	4.04254e-12	9.50795e-13	1.78013e-11	1.05294e-12	0.721263	0.660403	1	0.00440459	0.131809	0.672215	1	0.975571	0.972229
3	POSITIVE	A	flavonoid	C15 H12 O8	0.07	320.053	321.061	6.815	4.98032e+06	84905.2	40651.3	87292.4	332662	422113	476782	4.38687e+06	2.58856e+06	4.76707e+06	50.5834	9.24673	34.8672	24.355	8.81759	6.72487	1.50734	3.71028	3.46511	4.48885e-12	0.0173856	2.65977e-10	0.0149457	3.4458e-11	0.339377	7.71443e-05	4.61853e-14	3.64873e-08	0.577792	0.304862	0.999832	8.08144e-08	4.88633e-07	1.38084e-06	0.996154	0.999081	1
3	POSITIVE	A	flavonoid	C17 H16 O7	0.13	332.09	333.097	8.003	2.83978e+06	51043.3	35703.9	35960	37558.7	51956.2	284793	2.26698e+06	2.9273e+06	2.38682e+06	32.7632	5.69774	7.16001	66.3553	20.7533	38.5836	8.40484	16.9086	14.7309	0.00130464	0.202839	0.272708	0.505977	0.000119657	1.13934e-08	1.90161e-07	1.00113e-08	2.3108e-09	0.990107	2.10016e-05	4.24754e-06	5.63966e-06	0.000413809	0.927896	0.0915883	0.999736	0.032589
1	POSITIVE	I2	fertaric fragment	C10 H8 O3	0.17	176.047	177.055	6.838	6.21746e+07	2.82171e+07	1.22179e+07	2.23035e+07	5.67371e+07	5.58977e+07	5.65549e+07	2.39122e+07	2.60746e+07	2.26397e+07	8.90661	2.23089	10.1835	21.8568	1.03125	5.3867	4.83443	10.584	2.23475	2.53131e-14	0.992893	2.53131e-14	0.628104	2.53131e-14	0.0528224	0.99339	2.53131e-14	0.0350016	0.995985	0.997504	0.834892	0.975354	0.986766	1	0.945495	0.57114	0.996086
1	POSITIVE	I2	fertaric fragment	C10 H10 O4	-0.03	194.058	195.065	6.836	4.65587e+06	2.14968e+06	766040	1.44833e+06	4.61915e+06	4.18726e+06	4.27135e+06	1.75286e+06	1.8965e+06	1.93877e+06	14.2782	12.6648	17.144	19.3815	13.0488	7.60577	28.7581	49.4654	12.5173	7.81597e-14	3.2355e-05	1.02225e-11	4.09894e-13	1	8.63221e-12	1.10578e-13	0.942299	1.00921e-11	0.129722	0.121605	1	0.452301	0.898541	1	0.999663	0.998512	0.938837
2	POSITIVE	E1	ethylcoumarate	C11 H12 O3	-0.04	192.079	193.086	16.493	3.74998e+06	2.17393e+06	118246	3.55731e+06	1.32087e+06	52137.9	533890	1.06738e+06	104970	641572	4.68338	9.40512	6.07309	8.33099	4.19313	18.4747	1.56187	4.37842	0.628434	1.12799e-13	0.0292677	1.17817e-12	2.53131e-14	3.41278e-10	2.53131e-14	2.97729e-10	1.41471e-07	3.23871e-08	0.999966	0.972486	0.998783	1.52323e-13	8.10463e-14	8.21565e-14	0.997139	1	0.998422
2	POSITIVE	B	esculetin	C9 H6 O4	0.17	178.027	179.034	5.955	2.66746e+06	1.87535e+06	325132	1.0562e+06	2.56932e+06	833400	759130	494798	941708	519356	25.2766	16.8598	9.64286	22.2142	20.8484	16.2447	20.2775	13.1427	7.7192	0.392925	0.809977	0.997554	2.03615e-13	3.01981e-14	2.9976e-14	1.73503e-10	3.81495e-12	1.03328e-11	0.307718	0.0726405	0.993599	5.31051e-06	1.11498e-06	1.62185e-07	0.822726	0.95843	0.999972
1	POSITIVE	E1	dihydroquercetin rhamnoside (astilbin)	C21 H22 O11	0.29	450.116	451.124	12.044	5.00866e+06	2.99942e+06	611015	2.38948e+06	227938	210695	241786	1.13874e+06	1.13062e+06	1.21321e+06	47.268	8.66439	15.786	72.3212	14.6252	8.76396	11.7893	13.2747	8.37062	0.00817079	0.15525	2.56947e-05	0.00969769	7.50107e-11	0.00747408	0.0928057	0.944667	9.57559e-05	9.38555e-06	0.00040414	1.79964e-09	1.76998e-05	2.78414e-10	0.47153	1	0.99978	0.999812
3	POSITIVE	H	dihydroquercetin (glycoside fragment)	C15 H12 O7	-0.26	304.058	305.065	6.213	3.27587e+06	5.02141e+06	386422	88393.1	1.79092e+07	306962	58055.9	7.84108e+06	5.61278e+06	57254.9	3.01986	5.46603	2.92522	13.1095	0.842035	10.0232	3.01726	1.43018	4.95023	8.03801e-14	0.810002	1.92735e-13	2.53131e-14	4.65916e-12	2.53131e-14	0.0368593	2.64233e-14	0.00089077	4.47354e-06	0.00293205	0.0637459	2.53131e-14	2.53131e-14	2.53131e-14	0.903221	0.999999	0.966579
2	POSITIVE	C	dihydroquercetin	C15 H12 O7	-0.17	304.058	305.066	10.328	3.91248e+06	3.55588e+06	42321.7	2.3156e+06	946068	133635	1.01351e+06	3.85385e+06	363824	3.74253e+06	6.6539	1.58393	4.45705	17.3135	10.6614	8.16076	4.75621	0.832196	8.41985	8.30092e-12	0.696092	4.92588e-11	2.53131e-14	5.28466e-14	2.53131e-14	0.124354	2.80876e-10	0.813519	0.456296	0.917158	0.0518963	2.53131e-14	2.53131e-14	2.53131e-14	0.999985	0.181149	0.09469
2	POSITIVE	E2	dihydrokaempferol	C15 H12 O6	-0.42	288.063	289.071	13.55	3.45561e+06	3.19975e+06	3.3409e+06	3.24857e+06	113892	100948	107705	378499	346518	390419	1.68116	2.58865	3.56246	8.61252	5.59549	4.76225	4.06049	2.75141	3.62087	1.12799e-13	0.470295	4.11227e-13	2.53131e-14	2.53131e-14	2.53131e-14	0.0221164	2.53131e-14	6.8521e-06	0.156434	0.0300465	0.991926	2.53131e-14	2.53131e-14	2.53131e-14	0.002158	0.587255	0.110947
2	POSITIVE	C	coumaric acid (fragment )	C9 H8 O3	0.03	164.047	165.055	5.543	6.70777e+06	6.64243e+06	1.36561e+06	6.49018e+06	3.75233e+06	3.74791e+06	3.94492e+06	5.33595e+06	5.58443e+06	5.68293e+06	4.47479	5.50146	3.32128	4.7346	1.81028	0.0899012	2.31843	2.58825	4.70103	0.992096	0.609593	0.974363	9.67855e-11	1.82586e-10	1.42181e-10	2.62013e-14	2.73115e-14	2.62013e-14	0.999998	0.810621	0.92444	6.81199e-10	1.13962e-09	4.82055e-10	1	0.638284	0.538215
1	POSITIVE	I2	cis-caftaric fragment (-H2)	C9 H6 O3	0.26	162.032	163.039	3.362	3.08538e+07	4.33803e+06	41960.8	3.38986e+06	3.61651e+06	48076.5	1.33407e+06	2.13134e+06	46018.4	1.33222e+06	1.69742	7.58834	8.24127	5.81423	6.33566	1.49431	5.56908	3.24951	2.50704	0.0137173	0.880187	0.000749868	2.59792e-14	2.55351e-14	2.53131e-14	8.92456e-08	5.29479e-07	2.75996e-10	0.000698819	0.00164487	0.999957	2.12697e-12	3.69038e-13	5.59552e-13	0.135932	0.0878967	0.999999
1	POSITIVE	I2	cis-caftaric fragment (-H2)	C13 H10 O9	-0.14	310.032	311.04	3.373	6.43657e+06	590403	103715	276344	4.4155e+06	4.38047e+06	5.44509e+06	2.40526e+06	2.41125e+06	2.32392e+06	17.083	12.2521	34.2426	3.53815	19.9525	17.9362	10.1911	25.6022	12.6302	5.21805e-14	4.29969e-05	3.98392e-12	0.000301572	1	3.46128e-06	0.222897	2.21232e-06	6.03093e-08	2.55351e-14	1.00031e-12	4.46684e-08	0.0698476	1.94091e-06	0.254428	1.82876e-12	1.66378e-12	1
1	POSITIVE	I2	cis-caftaric fragment (caffeic acid)	C9 H8 O4	0.06	180.042	181.05	3.369	5.32835e+06	397687	99199.9	220011	3.77941e+06	3.96779e+06	4.94157e+06	2.0582e+06	2.19446e+06	2.11385e+06	4.87353	6.67922	2.58495	22.6897	26.867	24.1332	5.56855	9.15901	1.75226	0.968337	1	0.966874	2.53131e-14	2.53131e-14	2.53131e-14	6.64964e-11	1.0307e-10	9.94433e-11	0.999982	0.961687	0.996897	6.79434e-12	1.86438e-11	1.36862e-11	0.998439	0.999978	0.972223
2	POSITIVE	I1	catechin fragment (-18)	C15 H12 O5	-0.48	272.068	273.076	5.964	3.59807e+06	303303	34149.5	188823	5.95723e+06	5.67082e+06	1.09631e+07	6.18852e+06	7.07493e+06	7.48232e+06	10.8353	2.26258	7.05739	14.7898	16.5162	5.4	9.0723	11.6782	4.09753	0.00127614	0.944266	0.0154969	2.39372e-06	2.07847e-11	1.24665e-06	4.49493e-10	5.3646e-12	4.97158e-13	0.0250277	0.994804	0.00467913	0.000175443	0.871188	2.34905e-09	0.981131	0.000142511	2.15186e-05
1	POSITIVE	C	carboxypyranomalvidin-3-O-glucoside	C26 H25 O14+	-0.03	561.124	561.124	11.812	4.87128e+06	307197	32764.8	575544	361917	297636	309447	4.38808e+06	1.03358e+06	3.30056e+06	5.4787	7.03256	8.49109	19.8982	6.47598	20.5956	15.3002	17.8624	9.69275	2.53131e-14	8.10463e-14	5.60663e-13	2.55351e-14	7.65407e-09	3.76366e-13	2.53131e-14	0.000165505	1.92735e-13	0.12126	1.10642e-10	3.46767e-09	0.0178078	0.000196923	0.968577	0.00143624	3.05404e-09	6.78507e-06
2	POSITIVE	G	Caftaric acid-GRP adduct	C36 H37 N3 O24 S	-0.66	927.148	928.155	6.792	7.7243e+06	604532	41564.6	384366	1.55006e+06	7.65471e+06	128471	39135.4	38701.9	32807.1	8.46402	0.393555	17.5696	9.34424	10.7454	6.11933	20.3741	5.88679	2.84698	2.53131e-14	2.66548e-10	2.53131e-14	3.4861e-14	0.983507	2.53131e-14	2.53131e-14	0.982918	2.53131e-14	4.40536e-13	3.73257e-13	0.999999	2.12078e-09	1	1	1.04033e-06	5.10627e-07	0.999931
2	POSITIVE	G	Caftaric acid-GRP adduct	C36 H37 N3 O24 S	-0.04	927.149	928.156	7.006	3.2477e+06	195034	31466.7	115774	570759	2.42517e+06	62871.8	27776.6	29759.2	26504.5	6.706	38.9535	1.5948	18.6896	4.89422	18.6526	14.2338	8.63397	8.95944	2.53131e-14	7.53964e-06	4.75175e-14	8.9484e-13	0.998795	5.32907e-14	2.90878e-14	0.966526	3.28626e-14	1.53512e-09	4.89566e-09	0.985513	1.81125e-05	0.999934	0.742708	6.38111e-05	3.66375e-05	0.999997
2	POSITIVE	G	caftaric acid derivative (caftaric-caffeic adduct - 2 H2O)	C22 H14 O11	0.46	454.054	455.061	8.195	3.50368e+06	130981	36523.1	254969	368707	2.85848e+06	73146.1	46251.9	50633.4	41771.1	70.6307	19.1671	14.9603	70.6882	35.7244	9.19131	25.9452	3.95879	35.9101	0.713736	0.288433	0.99653	4.17719e-10	5.80527e-10	2.93165e-12	4.64854e-09	6.32383e-13	4.00855e-09	0.538017	0.316339	0.00674966	0.527547	1.91894e-05	5.32543e-05	1.85841e-05	0.34328	3.33863e-07
1	POSITIVE	I3	caffeic ethyl ester fragment	C9 H6 O3	0.24	162.032	163.039	15.193	1.02149e+07	1.54076e+06	343517	355829	8.66755e+06	225028	4.91756e+06	2.8596e+06	318125	2.04129e+06	16.0573	2.83877	11.1902	45.8604	25.5069	28.4222	2.90774	10.6114	6.99453	0.989122	0.999981	0.999725	1.87325e-10	2.77556e-14	6.75016e-14	2.53131e-14	2.53131e-14	2.53131e-14	4.19609e-09	3.22373e-07	0.102262	9.38361e-13	3.54428e-12	2.35224e-08	4.74653e-08	1	4.97956e-08
1	POSITIVE	I3	caffeic ethyl ester	C11 H12 O4	-0.25	208.074	209.081	15.193	4.22333e+06	569831	95605.4	142918	3.57491e+06	67389.5	2.12108e+06	1.00163e+06	92156.1	738389	4.56719	8.16518	14.454	1.88651	14.4739	16.1651	19.1622	2.59034	44.2825	2.53131e-14	1.97908e-07	3.4639e-14	1.76907e-11	0.834569	8.17346e-13	3.08642e-14	0.878368	3.30846e-14	8.3622e-13	1.26973e-09	1.20714e-05	1.06286e-07	1	0.000136559	6.25669e-08	3.70146e-07	0.947678
2	POSITIVE	F	caffeic bisulfite adduct	C9 H6 O7 S	-0.51	257.983	258.991	1.838	6.18651e+06	918190	6.01723e+06	1.83369e+06	47498.1	48086.3	44815.1	42226.5	46929.1	52802.6	2.14814	14.9789	1.27305	18.8503	67.392	34.26	13.6721	12.6176	4.57436	0.999573	1	0.999722	0.45706	0.996173	0.989549	0.15056	0.172838	0.153288	0.580031	0.917849	0.998682	0.997462	0.53032	0.566014	0.9989	1	0.999323
1	POSITIVE	I3	caffeic acid fragment (-H20)	C9 H6 O3	0.27	162.032	163.039	6.016	1.06533e+07	1.39746e+06	301349	244936	1.05752e+07	3.0009e+06	9.3149e+06	3.54595e+06	1.04053e+06	3.62908e+06	4.4804	8.80182	3.7647	16.7547	5.83129	6.93182	3.10833	2.40541	4.4336	0.970934	1	0.993653	6.39488e-14	2.53131e-14	2.53131e-14	2.53131e-14	2.53131e-14	2.53131e-14	2.53131e-14	6.59917e-13	2.83773e-13	2.53131e-14	2.53131e-14	2.53131e-14	1.10467e-12	0.00893089	4.99392e-11
1	POSITIVE	I3	caffeic acid	C9 H8 O4	0.1	180.042	181.05	6.017	3.0782e+06	270961	55055.7	178047	2.67252e+06	757733	2.74086e+06	1.10053e+06	465922	1.02675e+06	11.8801	7.01668	40.6238	4.65481	44.1703	4.81791	24.5964	35.1991	6.84324	1.48104e-13	6.3286e-11	1.06462e-05	7.5683e-08	0.987393	1.27655e-05	9.78262e-12	1	5.47151e-06	6.17579e-09	2.20797e-09	0.99395	1.22583e-05	0.997884	0.999881	0.0005384	0.000163307	0.999382
1	POSITIVE	E1	astilbin fragment (-rhmanose -COOH)	C14 H10 O5	-0.58	258.053	259.06	12.044	3.17939e+06	4.33072e+06	859736	3.47005e+06	335441	375895	418625	1.71964e+06	1.65637e+06	1.76978e+06	24.9946	0.69663	61.3257	8.10258	7.35768	3.52519	26.0805	5.76283	2.12791	2.25481e-10	4.41995e-09	0.261967	1.30807e-05	0.986333	0.629103	1	1	0.224224	5.8642e-13	4.96492e-13	0.999999	1.82311e-05	0.98658	0.995934	1.85055e-10	1.65716e-10	1
1	POSITIVE	E1	astilbin fragment (dihydroquercetin rhamnoside - rhamnose)	C15 H12 O7	-0.2	304.058	305.066	12.043	1.66966e+07	1.65537e+07	3.25606e+06	1.33637e+07	1.20679e+06	1.14881e+06	1.20713e+06	6.71474e+06	6.49696e+06	6.78753e+06	9.19897	6.84163	13.68	36.6033	20.957	49.1188	45.2367	5.8026	8.71055	3.77653e-12	7.66946e-05	4.67831e-09	3.01597e-07	0.999271	3.35428e-08	3.38793e-11	0.991417	1.89114e-09	1.66518e-07	4.94196e-06	0.49866	2.16994e-05	0.999999	0.424759	0.0888738	0.114236	1
3	POSITIVE	A	apolar phenolic compound	C13 H16 O	-0.11	188.12	189.127	16.53	4.77381e+06	3.65528e+06	3.51368e+06	3.87836e+06	3.44328e+06	3.30599e+06	3.20265e+06	4.58021e+06	4.59386e+06	4.75204e+06	146.416	6.70157	5.94359	67.347	14.9557	56.1677	22.9956	3.03624	2.57942	0.0539133	0.0560195	1	0.0712184	0.0335172	0.00520649	0.0503255	0.999992	0.999999	0.111545	0.472606	0.987959	6.19311e-05	0.0168959	0.00310202	0.999996	1	1
2	POSITIVE	D	apigenin fragment (-CO)	C14 H10 O4	-0.43	242.058	243.065	7.704	1.04216e+07	7.04118e+06	6.32999e+06	6.9401e+06	2.25294e+06	2.85091e+06	1.87891e+06	6.95114e+06	1.02009e+07	7.20125e+06	1.89119	6.42944	7.314	7.94437	3.97696	10.7641	9.53246	1.33633	2.31176	0.988544	1	0.983251	2.88627e-10	2.3469e-11	8.87451e-10	4.06919e-12	6.34826e-13	1.74327e-12	0.874186	0.986608	0.355355	0.0117327	0.00703202	0.000161696	0.754867	0.955927	0.999797
2	POSITIVE	D	apigenin	C15 H10 O5	-0.5	270.053	271.06	7.704	8.75147e+06	6.03764e+06	5.19373e+06	5.62386e+06	1.82201e+06	2.36624e+06	1.68227e+06	5.85049e+06	8.71249e+06	6.09785e+06	41.1081	17.7772	39.4274	19.7351	5.5189	9.24355	19.8275	11.3885	3.18139	0.324446	0.999034	0.685007	1.46505e-12	8.4821e-14	1.40776e-13	4.59569e-10	1.5443e-11	1.75454e-10	0.451035	0.115892	0.992068	0.000315622	2.00526e-05	1.80054e-06	0.997063	1	0.999803
1	POSITIVE	I1	(+)-catechin	C15 H14 O6	-0.26	290.079	291.086	5.963	1.31652e+08	3.59901e+06	31243.9	2.23661e+06	7.29502e+07	6.22625e+07	1.23272e+08	7.84284e+07	8.73197e+07	8.52185e+07	26.2655	6.69486	32.2171	7.16648	21.4417	3.13982	4.87733	6.21182	60.6513	1.07486e-08	0.0118842	6.47294e-06	2.37049e-06	0.981687	0.0132634	0.00194088	0.999714	0.0112032	7.33857e-13	2.16762e-06	3.26351e-09	0.0455019	0.826279	3.53659e-06	5.63967e-11	2.16836e-09	0.077796
2	POSITIVE	A	(-)-epicatechin adduct +52.9 m/z			342.991	343.998	7.683	4.25387e+06	51065.2	32343.1	33157.6	1.61738e+06	1.55931e+06	4.09972e+06	4.99445e+06	6.6778e+06	5.88551e+06	11.166	7.33453	9.37136	12.6687	17.5749	26.1679	13.2328	24.7762	9.03184	0.191895	0.99999	0.329124	4.03053e-11	5.54756e-12	3.64997e-12	3.21965e-14	3.66818e-13	2.81997e-14	0.00352671	0.159891	0.606109	4.7696e-08	0.0265992	4.30664e-07	0.270236	0.886238	0.0205405
2	POSITIVE	A	(-)-epicatechin adduct + 93.9 m/z	C24 H4 N2 O4	0.13	384.017	385.025	7.683	6.91291e+06	33246.9	31509.8	31313.1	969349	936489	2.42928e+06	3.04994e+06	4.04753e+06	3.93424e+06	33.9262	48.3166	24.699	7.45932	3.24319	9.15146	1.86976	3.56913	2.68614	0.131449	0.0266651	0.994043	1.77325e-12	6.37268e-14	9.99201e-14	1.96954e-13	3.19744e-14	3.08642e-14	0.293044	0.996774	0.715084	0.0618376	0.424034	0.0644367	0.903923	0.997345	0.999319
1	POSITIVE	A	(-)-epicatechin	C15 H14 O6	-0.28	290.079	291.086	7.684	6.2506e+07	311835	30583	122804	1.3022e+07	1.24093e+07	2.88532e+07	4.25564e+07	6.00439e+07	5.19995e+07	15.16	1.46244	7.69067	36.7072	1.89541	4.69304	4.09332	3.61241	3.82134	3.93507e-12	0.986567	1.89249e-12	1.91812e-06	0.000447401	1.21489e-11	2.53131e-14	2.57572e-14	2.53131e-14	7.00193e-11	2.50122e-06	7.01639e-06	2.53131e-14	7.01661e-14	2.9976e-14	0.000129463	0.911486	0.00184914
4	POSITIVE	E1				200.985	201.992	5.031	3.93521e+06	3.23289e+06	81601.1	2.75118e+06	3.01203e+06	163292	1.43736e+06	2.79016e+06	179805	2.20642e+06	40.6909	6.97639	19.7611	4.41552	3.74634	3.5284	0.445116	5.32282	5.08377	5.04075e-09	0.999924	8.9699e-09	3.10862e-14	7.70124e-11	2.88658e-14	3.24185e-14	2.04349e-10	3.5083e-14	0.993749	0.973471	1	0.999998	0.990075	0.922104	1	1	1
4	POSITIVE	C				212.001	213.008	2.052	5.92614e+06	2.71197e+06	57262.6	2.26891e+06	3.87826e+06	57580.4	2.92844e+06	4.25336e+06	72988.4	3.7298e+06	14.114	3.43837	22.8248	39.3509	2.33095	15.6568	3.72352	3.58199	1.6538	2.59792e-14	3.86081e-07	1.05205e-12	3.04934e-12	0.988151	9.09495e-13	2.55351e-14	0.837194	6.15064e-13	1.24503e-08	3.24914e-08	0.997986	7.78346e-09	0.99949	0.999385	1	0.999898	0.998269
4	POSITIVE	C				153.996	155.003	1.553	3.3557e+06	1.6956e+06	150516	1.93611e+06	1.53255e+06	142352	1.89229e+06	1.41399e+06	78590.6	1.72814e+06	6.09173	5.3561	3.10587	57.4394	23.8022	26.7943	35.8132	5.34229	37.9106	0.0097764	0.867177	0.000503715	2.92085e-10	9.12155e-10	2.16049e-11	2.20233e-11	3.16492e-09	1.72125e-11	0.0747911	0.98145	0.39124	0.331089	0.974128	1	1	0.947032	0.978654
4	POSITIVE	B				165.113	166.121	2.051	4.32969e+06	1.06612e+06	157159	75118.6	4.53709e+06	124281	74653.8	2.21581e+06	1.21962e+06	90375	81.7459	5.37321	4.86293	49.531	30.0217	18.8921	8.62489	14.525	6.53844	0.581632	0.485812	1	1.0453e-10	0.00121477	3.41274e-10	8.10116e-11	1.24916e-08	3.63287e-11	4.82673e-09	0.0875262	4.37048e-07	0.999999	5.97088e-05	0.517022	0.000171157	0.894043	0.00275546
4	POSITIVE	C				167.011	168.018	2.097	9.14935e+06	2.18884e+07	119584	1.88187e+07	4.61603e+07	141824	1.43943e+07	4.7269e+07	146755	3.89792e+07	11.1893	4.37099	6.37094	11.7598	16.1333	26.5854	18.9977	2.1468	4.02224	2.53131e-14	1.07801e-06	2.53131e-14	2.88658e-14	0.999999	2.53131e-14	2.53131e-14	0.974412	2.53131e-14	1.27676e-13	2.74669e-13	0.922923	3.78964e-07	0.922176	0.772851	1.85619e-09	2.87235e-10	0.771535
4	POSITIVE	C				170.974	171.982	2.047	2.60984e+06	1.09376e+06	60089.2	1.02182e+06	1.61957e+06	83768.7	1.37385e+06	1.76379e+06	78482	1.52693e+06	25.4478	17.5114	49.0109	12.6079	14.348	17.6054	11.4948	10.8	28.6313	2.05582e-11	1.01263e-07	3.39813e-05	0.337246	0.999992	1.93512e-05	0.000173096	0.999999	0.00036765	1.87939e-12	1.92135e-12	1	0.0234736	1	0.824754	1.60982e-13	4.01901e-13	0.842992
4	POSITIVE	C				174.985	175.992	7.216	5.62605e+06	5.03067e+06	154323	5.36483e+06	4.60358e+06	40022.8	3.66025e+06	4.21113e+06	321812	4.40787e+06	22.6165	5.4636	56.3986	7.92667	6.43389	24.1034	9.24418	6.50278	5.38265	4.6585e-13	5.6703e-09	3.40041e-07	0.000192215	0.999982	1.14777e-06	0.977751	0.998586	8.80957e-07	2.86438e-14	3.35287e-14	0.959106	0.0015239	0.974912	1	3.72813e-13	3.57048e-13	1
4	POSITIVE	H				179.129	180.136	6.058	4.55797e+06	1.33857e+06	201941	38952.2	1.58267e+06	116619	41459.5	1.30387e+06	3.88392e+06	31352.7	17.6196	13.0967	40.6749	19.43	7.18293	25.9125	31.085	8.236	14.3394	0.8589	0.999999	0.943353	1.2963e-12	2.61791e-13	3.50164e-13	2.36871e-10	2.69997e-11	1.62709e-10	0.978611	0.703464	0.997206	0.000740401	0.00029821	2.87328e-05	0.999582	1	0.999891
4	POSITIVE	C				180.011	181.018	4.517	5.45849e+06	6.0587e+06	78886.7	5.67403e+06	4.53074e+06	112914	4.39433e+06	4.71694e+06	97010.9	6.18132e+06	42.7411	5.80124	7.43705	111.311	25.6237	8.69118	10.2446	5.95763	4.21909	2.07601e-05	0.51186	5.95523e-07	0.365855	1	2.95981e-07	9.94814e-06	0.999974	2.57191e-07	0.0023717	0.000826886	0.999802	0.000899187	0.999919	1	1	1	1
4	POSITIVE	H				180.119	181.126	1.54	2.94725e+06	1.94811e+06	88350.3	1.11853e+06	2.80209e+06	65152.4	440231	1.71057e+06	1.65284e+06	351200	43.4075	6.27699	7.47299	115.267	5.41872	6.89931	4.86616	3.08629	4.68414	0.000232127	0.614657	6.53475e-06	0.453523	1	4.82635e-06	0.000211251	1	4.74866e-06	0.021327	0.0141966	1	0.0183899	1	1	1	1	1
4	POSITIVE	C				181.026	182.034	2.097	5.61356e+07	3.62846e+06	63480.5	3.25483e+06	7.28663e+06	66026.9	2.8887e+06	7.85425e+06	78448.8	6.7385e+06	68.5718	4.85102	6.58486	18.5432	11.034	8.4945	18.0619	7.38543	2.67923	9.31405e-06	1.87995e-05	0.999975	1.9954e-09	3.67129e-12	5.42766e-12	6.09806e-09	6.11733e-13	5.44964e-12	0.678108	0.634027	1	0.98948	0.282594	1	0.778416	0.983597	0.250377
4	POSITIVE	H				185.111	186.118	2.371	3.94266e+06	691727	326362	37852.1	1.1974e+06	286941	40474.2	740128	3.70658e+06	37438.6	7.67439	10.6512	5.57814	8.55151	11.3902	26.9347	6.99717	5.69412	6.7852	2.53131e-14	0.000113796	2.53131e-14	1	0.000473103	2.59792e-14	0.00218019	0.00405625	1.0606e-09	2.53131e-14	2.53131e-14	1.36158e-12	0.00283101	0.974892	5.59e-11	2.53131e-14	2.05161e-10	2.53131e-14
4	POSITIVE	H				186.137	187.144	7.85	4.82898e+06	1.10724e+06	119423	40829.4	2.55014e+06	75240.9	39779.2	1.20377e+06	3.89135e+06	41167.7	16.6792	3.20148	32.3457	6.22931	19.3428	16.3503	7.99723	46.9659	6.88529	1.36779e-13	0.759089	3.74145e-13	0.00239776	2.90878e-14	0.000248227	0.00292291	6.23945e-14	4.74498e-05	0.999732	0.999681	1	1	0.144739	0.992849	0.0644997	0.999967	0.0291201
4	POSITIVE	E1				186.587	187.595	1.636	3.51422e+06	3.0591e+06	63084.4	172169	385893	59667.1	67749.8	63928.7	63910	57503.6	108.241	6.98266	3.39122	36.8901	14.7909	17.9807	1.32757	5.06289	5.48836	0.637561	0.734387	1	9.78374e-10	2.51954e-12	5.34683e-13	8.17124e-14	2.88658e-14	5.10703e-14	0.0171367	0.000123424	0.328323	3.76587e-08	1.34831e-06	0.0115169	0.754088	0.998848	0.376222
4	POSITIVE	I2				193.05	194.057	7.055	2.13616e+06	182777	29917	145795	975348	1.87682e+06	945802	312755	534402	371712	28.1511	4.52938	44.7817	3.75178	6.43792	18.8595	15.4567	4.38757	24.9242	6.72129e-13	6.73243e-07	6.74682e-09	2.17269e-07	0.999862	0.350935	0.76729	0.999746	4.57372e-07	2.55351e-14	3.89002e-11	2.36653e-10	3.05728e-06	1	1.47191e-08	1.73195e-13	1.64624e-12	0.0497669
4	POSITIVE	B				193.145	194.152	11.276	3.43307e+06	1.28139e+06	39919.5	57874.9	3.4686e+06	34619	35568	1.84317e+06	31889.7	36448.5	12.7898	8.29178	10.9045	31.3746	7.49009	14.9663	5.7964	9.55053	3.94263	0.99938	1	0.997095	2.75846e-09	1.84317e-11	2.9714e-12	2.53131e-14	2.53131e-14	2.53131e-14	0.00171662	0.00013112	0.924842	4.96492e-13	5.77494e-12	2.68312e-10	0.703056	0.998107	0.30911
4	POSITIVE	C				202.011	203.018	8.491	4.39663e+06	3.68493e+06	48234.2	4.18957e+06	4.16091e+06	66842.3	3.91015e+06	4.23952e+06	46514.8	4.33841e+06	12.8913	11.8707	2.61357	12.5919	46.3165	19.1162	31.5575	20.7728	19.9661	0.00199619	0.864092	0.000108906	8.92619e-13	9.34144e-10	1.00802e-11	2.39031e-12	2.87159e-10	4.996e-13	0.410074	0.00607535	0.402624	0.883707	0.974304	0.0189762	1	0.993271	0.998793
4	POSITIVE	C				203.001	204.008	4.515	6.64728e+06	1.61255e+07	34283.1	1.53934e+07	8.18688e+06	34210.1	4.59068e+06	1.4748e+07	37661.1	1.0727e+07	2.1134	8.47928	3.87753	9.56064	5.46823	6.17582	2.99626	4.16291	7.15346	0.0914944	0.943478	0.00814464	7.06444e-10	4.96895e-09	5.38829e-08	1.52905e-05	0.308038	0.000189094	0.820465	0.00498603	0.000214065	4.921e-05	1.46015e-07	0.00320327	0.610434	0.275544	0.999183
4	POSITIVE	B				203.129	204.136	10.902	4.56239e+06	1.17329e+06	278207	39633.1	4.77446e+06	139585	46436.3	2.45866e+06	1.54539e+06	55878.8	1.36146	4.0056	3.83036	7.0996	0.72625	3.38632	11.4913	0.853978	5.19793	0.0342092	0.99578	0.15184	2.93099e-14	1.88838e-11	3.19744e-14	0.00708825	2.09584e-06	0.999954	2.03658e-05	1	1.49003e-05	1.45217e-13	5.17364e-14	3.4639e-14	5.98753e-07	0.0807155	0.000193348
4	POSITIVE	C				204.008	205.016	1.546	7.61437e+06	6.87773e+06	131225	6.47046e+06	5.37099e+06	120481	4.75853e+06	5.95458e+06	161600	5.04262e+06	4.97943	6.07341	4.62313	5.41391	11.5575	16.864	20.5596	45.2163	3.97214	1	1	0.999999	0.999947	1	0.10306	2.34035e-13	0.088057	2.53131e-14	0.999168	0.0692905	0.2114	1.80522e-13	0.117244	2.53131e-14	1.96021e-12	2.78426e-10	2.53131e-14
4	POSITIVE	C				204.962	205.969	2.975	6.57844e+06	5.23368e+06	31285.8	5.09882e+06	4.29942e+06	34462.4	4.32022e+06	4.04277e+06	32853.7	4.61028e+06	115.966	24.3203	76.1719	28.8583	11.8721	20.8743	4.13489	7.01918	2.2621	0.502129	0.992184	0.938093	0.991508	0.000918198	0.000532687	3.58884e-11	2.06835e-12	4.12625e-11	0.303936	0.0193465	0.84125	9.13547e-11	4.34589e-10	3.51562e-08	0.974372	0.980949	0.530518
4	POSITIVE	C				205.967	206.974	4.403	6.46905e+06	3.95433e+06	47950.1	4.20325e+06	5.15351e+06	50281.8	5.25709e+06	4.95371e+06	52710.3	6.05047e+06	18.1737	10.2551	9.77617	103.873	170.028	95.1338	59.5503	40.3697	9.55142	1	1	1	1	0.795178	0.951118	0.999961	0.999773	1	0.828933	0.960958	0.999972	0.999994	0.971109	0.899469	1	0.999661	0.998491
4	POSITIVE	E2		C13 H18 O2	-0.24	206.131	207.138	7.555	1.58001e+07	1.44108e+07	1.35656e+07	1.47703e+07	5.23873e+06	5.39684e+06	5.20934e+06	4.7325e+06	4.93123e+06	5.00381e+06	3.63051	4.55916	4.34137	3.29921	5.16054	4.74552	1.26101	2.95039	3.92876	6.59095e-12	0.000525288	3.11914e-09	2.53131e-14	2.20557e-12	2.53131e-14	4.64358e-08	2.84217e-14	2.50897e-10	0.315115	0.935612	0.943712	2.53131e-14	2.53131e-14	2.53131e-14	0.990055	0.849451	0.999501
4	POSITIVE	C				210.001	211.008	4.52	4.99997e+06	6.26955e+06	104997	5.54634e+06	5.24327e+06	152948	4.47037e+06	5.48481e+06	105042	6.3278e+06	2.47139	6.0167	8.76801	49.4634	30.4685	12.0406	0.462992	10.7077	6.0176	0.698837	1	0.804054	0.000133451	1.10941e-09	8.99738e-11	1.5743e-13	3.17524e-14	2.04725e-13	0.000352829	3.81067e-07	0.0253151	1.72957e-11	9.44747e-10	1.58093e-05	0.431207	0.999063	0.164468
4	POSITIVE	C				214.964	215.972	1.721	5.93853e+06	4.21452e+06	722690	3.92875e+06	3.44112e+06	304188	4.58757e+06	4.48361e+06	837089	4.80561e+06	16.3935	8.79744	13.3163	18.5496	19.9419	9.21021	2.68419	11.0534	12.4439	2.53131e-14	0.343541	2.55351e-14	0.997066	0.999964	3.69038e-13	6.61742e-07	0.986464	3.02145e-06	2.53131e-14	1.36557e-13	1.32661e-07	2.07511e-07	0.999724	7.29408e-10	2.53131e-14	2.2109e-12	8.52651e-14
4	POSITIVE	C				218.006	219.013	4.405	4.74759e+06	3.68585e+06	47597.2	3.95249e+06	3.87833e+06	49531.6	3.5288e+06	3.95783e+06	54714.3	4.02386e+06	4.72883	8.92714	3.6318	31.1984	16.7526	8.32676	4.19136	3.70589	4.40152	0.998979	1	0.999811	0.882899	3.15303e-14	1.66019e-10	2.53131e-14	2.53131e-14	2.53131e-14	3.66374e-14	6.76902e-10	3.53393e-09	2.53131e-14	7.57394e-13	1.04583e-13	4.08336e-09	0.101494	3.1365e-07
4	POSITIVE	C				230.006	231.013	8.483	5.90225e+06	4.81786e+06	46077.7	5.31267e+06	5.86546e+06	44109.1	4.8944e+06	5.23728e+06	48798.4	5.65313e+06	15.5198	18.8677	39.7416	10.0078	25.9043	10.9331	16.3167	33.0295	10.1782	8.21565e-14	3.79355e-05	1.0389e-11	0.00816017	1	7.1689e-08	0.999781	0.338131	1.23443e-07	2.73115e-14	5.4512e-13	1.83223e-05	0.00277606	0.399588	0.999982	4.57856e-13	4.30458e-11	0.000735172
4	POSITIVE	D		C15 H20 O2	-0.33	232.146	233.154	7.909	3.06398e+06	2.79876e+06	2.74077e+06	2.88217e+06	2.10766e+06	2.28042e+06	2.23115e+06	2.8693e+06	2.90031e+06	2.92864e+06	6.64316	9.46103	14.7059	18.3918	4.3834	4.62986	2.29297	7.14047	1.54725	0.00462207	0.999793	0.0134419	3.25959e-05	2.78827e-09	3.85782e-07	0.000229561	4.5644e-08	4.54205e-06	0.837664	0.508724	0.999513	0.979022	0.483024	0.839042	0.999974	0.793291	0.944556
4	POSITIVE	C				232.975	233.982	2.106	1.30949e+07	6.58897e+06	1.54055e+06	5.68908e+06	9.16289e+06	1.89652e+06	7.02879e+06	1.09823e+07	140070	8.70688e+06	26.3446	13.0277	41.6685	15.0318	17.7231	38.8133	5.28989	7.51275	3.02026	5.35211e-06	0.00209469	0.105079	4.3275e-09	7.00551e-13	5.93592e-12	3.66379e-07	1.25462e-11	2.19641e-10	0.994126	0.973142	1	0.0918675	0.0346462	0.0472848	0.999994	0.997897	0.999976
4	POSITIVE	E1				234.99	235.998	3.099	2.91915e+06	2.65174e+06	31611.6	2.13855e+06	2.15536e+06	34929	782366	1.19679e+06	32411.5	733121	36.9072	12.1974	14.0621	12.0109	13.4854	46.2625	22.5177	1.63837	29.0051	3.04216e-10	0.993445	7.82136e-10	3.38279e-05	0.999998	0.259305	4.10144e-05	0.926774	0.00188062	4.41869e-13	1.14997e-07	1.29195e-08	1	0.812317	1.24529e-05	1.31739e-12	0.189346	1.29468e-11
4	POSITIVE	C		C10 H22 O6	-0.4	238.142	239.149	5.376	3.70964e+06	254686	501570	345932	287555	135407	777539	657371	271349	953436	11.2543	2.17042	11.7752	9.5164	6.28491	6.19848	4.30024	0.373817	2.85881	2.53131e-14	1.33671e-13	2.53131e-14	2.53131e-14	0.998733	2.53131e-14	2.53131e-14	2.53131e-14	2.53131e-14	0.89712	0.0201247	0.00120489	0.115522	2.53131e-14	0.864502	2.86438e-14	0.999673	2.75335e-14
4	POSITIVE	E2		C12 H16 O3 S	-0.41	240.082	241.089	1.853	4.79606e+06	2.04072e+06	47176.9	4.66508e+06	522078	50784.8	53577.5	49359	51120.3	46988.5	17.5933	36.4194	9.11033	10.6978	24.6994	21.7341	2.02744	2.25805	1.23027	0.59815	0.996371	0.210777	0.901365	0.000360734	0.366944	1.41887e-13	3.9968e-14	6.01741e-14	9.31681e-07	0.14669	0.000174615	6.92779e-14	9.97868e-13	2.11609e-13	0.00403677	0.990209	0.0256624
4	POSITIVE	C				246.99	247.998	4.514	1.911e+07	1.56634e+07	306482	1.47158e+07	1.11839e+07	429712	1.16565e+07	1.51016e+07	277226	1.52334e+07	19.7715	6.78846	75.1333	7.31905	8.02732	7.30487	22.0362	1.65204	1.17419	2.30488e-08	2.25216e-06	0.122119	2.00163e-08	0.999865	0.000129352	0.957736	0.995621	0.0422736	1.98508e-13	1.21644e-09	2.89013e-07	1.00745e-07	0.999996	2.5858e-07	1.93921e-09	2.56752e-09	1
4	POSITIVE	I3				247.871	248.878	1.486	2.56058e+06	313422	262797	539586	623765	322452	1.11519e+06	841988	315418	159505	30.7232	4.36043	7.02306	14.4215	0.757146	18.6243	10.5081	12.2145	5.03003	2.57572e-14	0.672075	2.53131e-14	0.82921	0.999521	2.83597e-07	7.63833e-14	1.17566e-08	2.68674e-14	2.55351e-14	4.43813e-07	3.47056e-13	4.15223e-14	5.57189e-09	2.60103e-12	1.24345e-11	0.279821	1.76141e-10
4	POSITIVE	C				256.999	258.006	2.089	9.42483e+06	5.40612e+06	92188	4.46413e+06	7.79642e+06	94840.5	3.77401e+06	7.54419e+06	114882	7.42136e+06	13.6654	13.4366	12.1426	28.5948	18.7591	12.7673	6.79274	132.072	8.48919	3.51203e-07	6.06075e-07	0.999989	0.00304744	1	0.999763	2.73367e-07	0.702684	0.999994	0.00347075	0.00178645	0.999994	0.00183867	0.782763	1	0.605587	1	0.717247
4	POSITIVE	C				258.974	259.982	2.103	5.5674e+06	2.61228e+06	84445.4	2.72782e+06	3.77351e+06	87769.5	3.13469e+06	3.98447e+06	97067.2	3.65502e+06	56.341	7.9264	33.4938	7.89155	6.24705	10.907	3.3502	5.42599	13.2588	1.14822e-09	3.34579e-07	0.0114666	2.18182e-09	6.61693e-14	5.21583e-13	3.33263e-09	3.08642e-14	6.90115e-13	0.782301	0.984718	0.998823	0.999989	0.272566	0.999942	0.92534	0.97447	0.375294
4	POSITIVE	C				261.977	262.985	2.1	9.30819e+07	4.72516e+07	328749	4.51875e+07	6.08125e+07	1.04859e+06	5.40578e+07	7.07914e+07	962868	6.64549e+07	66.4833	6.99217	16.3822	15.1702	14.844	13.3261	16.3753	1.86236	10.5756	0.00265096	0.00806489	0.999723	2.38419e-09	6.69458e-11	1.31252e-10	7.38084e-09	6.08513e-12	1.98732e-10	0.711937	0.66032	1	0.989423	0.33662	0.999979	0.809201	0.916339	0.159982
4	POSITIVE	C				269.985	270.993	2.115	5.95819e+06	3.55738e+06	98626.4	3.55415e+06	5.02282e+06	100818	3.14531e+06	5.00163e+06	123516	5.15501e+06	6.30956	10.192	15.1228	21.7716	5.78267	6.80011	107.691	1.11656	3.15769	3.19618e-10	0.0193246	4.32824e-08	7.01112e-07	0.999885	2.27215e-08	3.83468e-09	1	4.42581e-08	0.00016405	0.000167756	1	0.0342344	0.99915	0.999877	0.565268	0.485929	1
4	POSITIVE	E1				274.135	275.142	4.283	1.63579e+07	1.55834e+07	107841	5.75577e+06	193765	246789	233412	150143	171419	176427	8.11281	14.9024	6.54998	5.90475	7.10631	9.78641	2.84938	2.40227	4.25852	1.00808e-13	0.0641516	7.8737e-13	2.53131e-14	4.26825e-10	2.53131e-14	3.82711e-10	4.78415e-07	2.34202e-08	0.992	0.073114	0.322858	6.83897e-14	1.39666e-13	4.59188e-13	0.999869	1	0.999874
4	POSITIVE	I1				274.964	275.971	4.235	2.18751e+07	3.65418e+06	75632.2	2.50117e+06	1.43892e+07	1.90501e+07	1.9411e+07	1.05274e+07	1.11313e+07	1.23912e+07	11.5325	6.83475	13.0007	8.65845	4.04281	19.4882	3.33794	1.31219	6.80747	0.0832378	0.992085	0.355346	1.16688e-09	1.7774e-09	7.57636e-08	0.496915	0.00110203	1	0.0415886	0.0153053	0.999848	1.60794e-08	3.88515e-06	7.08736e-08	1	0.123179	0.118869
4	POSITIVE	I2				274.964	275.972	3.375	4.75542e+06	549417	193834	283800	3.40997e+06	4.04643e+06	4.57883e+06	1.76099e+06	1.98933e+06	1.94644e+06	3.62104	5.48638	11.632	12.89	12.9368	89.5708	15.2383	4.08112	15.6511	2.59348e-13	0.00464558	7.17626e-12	2.37581e-07	1	2.51071e-10	3.5304e-11	1	1.66194e-11	1.81815e-09	2.56368e-07	0.0362354	3.11348e-05	1	0.267881	0.000168808	0.0010153	0.99046
4	POSITIVE	E1				274.985	275.993	3.361	1.55784e+07	1.43761e+07	146656	1.23794e+07	1.12791e+07	60761	4.51782e+06	7.11973e+06	48073.7	4.86333e+06	4.73705	0.605592	22.9954	20.9851	0.827542	24.5682	27.514	14.2889	19.296	1.04403e-05	0.000555254	2.33293e-09	7.7481e-06	8.76889e-07	9.22784e-09	3.16125e-12	0.000112238	3.84796e-10	0.000115913	2.18217e-07	6.92451e-11	1.77242e-08	0.202307	0.226016	1.23723e-12	0.989333	6.75238e-13
4	POSITIVE	E1				274.985	275.993	4.188	5.57106e+06	5.15539e+06	132059	4.733e+06	2.42644e+06	97510.5	450568	1.34109e+06	76733.8	938222	4.24849	10.1456	4.90121	1.98544	52.1642	29.212	2.59341	8.45029	4.99382	0.99998	1	0.999941	0.999324	0.990502	0.000984348	2.84217e-14	2.57572e-14	3.64153e-14	0.633997	0.000324331	0.0153518	2.70894e-14	2.64233e-14	5.72875e-13	0.329223	0.749486	0.0149476
4	POSITIVE	C				274.985	275.993	2.097	6.92964e+06	718903	415213	699373	5.44497e+06	224148	1.63743e+06	4.99839e+06	711628	5.14411e+06	12.9702	3.60709	12.6549	3.51247	1.68125	5.63005	9.06254	5.81885	7.69592	2.63545e-12	0.144395	4.00318e-11	2.9243e-09	2.55351e-14	1.69664e-12	2.53131e-14	2.53131e-14	2.53131e-14	1	0.00749725	0.00833536	2.53131e-14	4.55191e-14	2.53131e-14	3.40195e-12	0.486332	7.4496e-13
4	POSITIVE	C				274.986	275.993	2.093	6.80339e+06	3.57677e+06	516213	2.97102e+06	5.1859e+06	682324	3.52235e+06	5.7949e+06	457618	4.9842e+06	6.8029	2.6761	9.62937	20.9119	11.9236	21.7337	1.68223	1.64179	0.510448	0.000425295	0.997257	9.87705e-05	2.53131e-14	2.53131e-14	2.53131e-14	2.53131e-14	2.53131e-14	2.53131e-14	0.000315442	0.952513	3.28228e-05	0.0306379	0.0367819	0.00113848	0.873941	0.99995	0.650965
4	POSITIVE	F		C15 H24 O5	-0.55	284.162	285.169	16.297	4.86737e+06	363424	1.9087e+06	508722	43853.4	67578.2	54661.7	54068.1	48913.8	44256.4	46.3301	8.7763	45.6737	16.0465	11.4812	1.91029	9.30751	2.66174	13.6694	2.06678e-08	0.151036	1.61344e-06	4.13252e-11	1.62981e-12	2.98931e-09	1.39369e-08	7.07656e-13	6.54678e-08	5.33236e-06	7.18777e-05	0.873514	0.00214564	0.938052	0.375211	0.626234	0.0174272	0.481052
4	POSITIVE	E1				289.037	290.045	2.053	2.77576e+06	2.05748e+06	34841.2	2.23039e+06	936516	33022.6	1.81823e+06	872744	44123.8	1.21036e+06	14.3518	11.4498	14.8794	22.1933	8.19542	7.95407	5.47499	4.4451	6.0918	8.09575e-13	0.000139075	3.30846e-14	0.689249	8.27338e-13	0.000360421	3.86358e-14	2.53131e-14	2.15512e-11	0.669668	0.917082	0.999796	7.68274e-14	6.94036e-09	2.42473e-13	4.52225e-10	0.0682185	2.76186e-08
4	POSITIVE	E1				290.98	291.988	5.027	7.91774e+06	6.33425e+06	80294.4	5.42513e+06	6.2461e+06	173336	2.66848e+06	5.42481e+06	176497	3.90812e+06	91.8587	9.38852	9.82486	67.2973	3.44068	13.3442	12.2244	23.8734	28.0551	0.872592	0.867652	1	1.16237e-05	2.44161e-09	8.95701e-05	0.999876	0.882218	0.998762	0.0100398	0.276828	6.00531e-05	4.97384e-06	1.44627e-08	0.000327218	0.999916	0.999997	0.996876
4	POSITIVE	E1				296.97	297.977	6.764	8.03776e+06	6.67247e+06	549559	5.31012e+06	1.74771e+06	375875	1.49552e+06	3.63015e+06	810081	3.85837e+06	6.03794	8.725	23.7961	7.75907	13.6065	32.1407	53.6267	4.30444	13.2131	9.19043e-13	0.000349277	2.04237e-10	9.42036e-08	0.998052	2.66293e-10	1.22158e-11	0.999657	2.81282e-10	2.76884e-08	1.06255e-07	0.98638	1.41954e-05	1	1	0.0276977	0.138976	0.993428
4	POSITIVE	I2				302.959	303.966	3.367	4.76913e+06	514388	217963	324809	3.27189e+06	3.53907e+06	4.48982e+06	1.79865e+06	1.92748e+06	2.03607e+06	12.1367	3.57285	28.835	4.78497	16.8352	7.17252	10.4475	5.50324	18.5988	2.55351e-14	2.34098e-08	1.57607e-12	3.14084e-08	0.999946	2.96599e-05	0.111184	0.99959	6.52064e-08	2.53131e-14	2.66454e-14	1.27892e-09	3.6006e-06	0.981255	0.0309312	2.53131e-14	7.57172e-14	8.66069e-07
4	POSITIVE	C				304.975	305.982	5.545	1.05558e+07	9.98695e+06	2.31247e+06	1.01268e+07	6.24748e+06	6.54905e+06	6.98842e+06	8.33024e+06	8.58829e+06	9.28395e+06	38.1319	8.69858	10.5473	61.0565	27.7358	11.1109	6.574	0.170569	1.97768	0.964109	0.988125	1	2.16493e-13	1.73861e-13	2.68674e-14	3.79696e-14	2.73115e-14	2.93099e-14	0.997036	0.00110641	0.000244186	0.033327	0.000636455	0.95971	0.951425	0.999789	0.998767
4	POSITIVE	C				318.975	319.983	3.473	1.79816e+07	1.32916e+07	50107.7	9.7687e+06	1.75569e+07	53557.7	4.53048e+06	1.66646e+07	57690.2	9.41501e+06	21.4724	1.24734	45.339	18.858	4.70563	14.3901	11.6455	4.6872	4.95127	2.65477e-12	5.71866e-07	1.16528e-07	4.0301e-10	0.99886	5.19971e-06	2.25403e-05	0.973917	8.18935e-08	2.53131e-14	9.38658e-11	4.59766e-12	1.32101e-05	0.999969	6.5794e-12	3.13083e-14	3.68594e-14	0.994876
4	POSITIVE	C				324.033	325.04	2.075	6.67373e+06	2.49144e+06	170707	1.96683e+06	6.20144e+06	88721.8	1.40086e+06	6.57843e+06	334859	4.09946e+06	31.7268	0.934514	45.1149	18.1627	7.754	12.3111	25.4136	11.6304	72.1357	1.06763e-08	0.0959894	1.0831e-06	1.49181e-05	1	0.426926	1	0.998458	1.09414e-05	2.87104e-12	2.93124e-06	3.23304e-08	1.9809e-05	0.999546	2.72412e-07	3.67923e-09	5.5023e-08	0.538737
4	POSITIVE	C				333.027	334.035	2.072	7.36751e+07	2.98319e+07	53845.5	2.43954e+07	5.50911e+07	53291.5	2.38923e+07	6.70312e+07	70135.8	4.62524e+07	12.3521	8.76017	2.7464	12.7083	23.1563	16.7915	9.76316	12.2143	6.28671	2.53131e-14	0.999916	2.53131e-14	0.000154151	0.982843	1.38703e-06	0.697597	0.999069	0.903615	2.53131e-14	0.112452	2.55351e-14	0.0056547	0.999989	1.40903e-05	2.53131e-14	1	2.53131e-14
4	POSITIVE	D				333.027	334.035	2.37	2.67898e+06	1.40881e+06	1.3588e+06	1.48148e+06	836995	908180	949179	2.22499e+06	2.17332e+06	2.6124e+06	15.9892	11.51	5.39137	4.98138	11.6985	6.64064	29.1509	1.31657	32.3097	9.90319e-14	0.966105	1.85851e-13	0.00262467	0.999953	0.999998	0.000880151	0.592497	0.00032339	2.64233e-14	0.000478432	1.24123e-13	0.999743	0.353635	0.000557961	3.01981e-14	0.999318	3.33067e-14
4	POSITIVE	C				334.068	335.076	8.48	4.42463e+06	3.29451e+06	32657.7	3.79207e+06	4.36802e+06	31578.8	3.18343e+06	4.01094e+06	34833.7	4.16104e+06	3.13242	4.20286	3.86539	19.723	60.4251	33.7907	14.224	7.23225	10.2699	0.000113584	0.999908	4.68854e-05	1.95e-12	4.31273e-11	3.45501e-13	9.52571e-14	5.1199e-12	6.68354e-14	0.107799	0.475898	0.985843	0.00354078	0.449977	0.153186	0.999863	0.999999	0.999999
4	POSITIVE	I2				334.985	335.993	6.838	4.30056e+06	1.80648e+06	629030	1.4891e+06	3.65742e+06	3.74399e+06	4.01428e+06	1.36972e+06	1.48385e+06	1.55154e+06	5.25842	5.79439	7.82066	38.811	19.7818	13.3518	8.43398	5.1857	4.9759	0.981151	0.999996	0.998352	4.88498e-14	2.55351e-14	2.55351e-14	2.53131e-14	2.53131e-14	2.53131e-14	0.00463829	0.000251765	0.872563	3.62753e-07	6.25427e-08	0.00207669	0.000411996	0.901993	0.00658689
4	POSITIVE	I1				342.991	343.998	5.964	1.15441e+07	85676.3	29947.1	44151.8	1.81735e+06	1.73849e+06	3.37329e+06	2.10368e+06	2.3788e+06	2.28485e+06	8.89922	1.25376	6.37095	43.1545	20.2559	17.7414	13.4544	9.7915	6.17151	0.999701	0.999997	0.993888	3.47828e-11	6.20037e-12	9.02167e-13	4.59632e-14	2.59792e-14	2.9754e-14	0.38552	0.0177544	0.73334	4.69763e-07	1.40245e-08	2.65493e-05	0.00401039	0.765609	0.109745
4	POSITIVE	E1		C11 H14 O13	-0.97	354.043	355.05	5.026	7.49931e+06	7.06799e+06	44656.1	4.75919e+06	7.41231e+06	69901.4	498927	5.31751e+06	82961.3	1.78678e+06	67.8731	5.23488	39.4896	28.8222	11.517	9.75151	12.718	3.08728	3.84194	5.09746e-05	0.000874206	0.866344	2.79665e-08	8.55072e-12	5.42233e-12	4.34003e-10	2.58016e-13	1.51745e-12	1	0.46662	0.591726	0.0624611	0.00307431	0.776809	0.744314	0.999967	0.922642
4	POSITIVE	B				722.4	362.208	10.191	1.18644e+07	3.56373e+06	106964	73356.4	1.17429e+07	111033	72520.1	4.58782e+06	1.37306e+06	73047	11.3348	7.44867	6.67112	10.8567	13.6594	8.68966	5.02274	7.30892	6.17145	2.53131e-14	2.13791e-11	2.53131e-14	2.53131e-14	2.00733e-11	2.79776e-14	2.53131e-14	3.59712e-13	2.68674e-14	0.00862847	0.0871764	0.955778	0.714332	0.00151651	0.999614	0.258317	0.543123	0.00520085
4	POSITIVE	B				362.673	363.68	5.02	2.84925e+06	1.07992e+06	56085.1	244946	2.91505e+06	101318	114966	2.18663e+06	78510.2	75933.7	10.9926	10.8977	12.2104	8.15575	23.3117	8.3801	7.08255	11.2009	2.62844	2.53131e-14	0.00528036	2.55351e-14	0.999892	1	8.40101e-11	1.79136e-08	0.883782	3.02846e-05	2.53131e-14	1.80989e-12	6.81952e-11	9.57295e-09	0.869205	8.71879e-07	2.53131e-14	2.3781e-13	4.04121e-14
4	POSITIVE	I2				364.96	365.967	3.365	5.69931e+06	643458	295973	350976	3.90864e+06	4.30844e+06	5.42366e+06	2.17576e+06	2.16217e+06	2.30618e+06	23.6949	22.5218	12.5497	58.2699	48.3108	26.9407	5.58297	14.6994	12.0548	0.999998	0.999967	1	0.95994	0.000521601	2.86248e-07	8.84404e-13	4.93383e-13	1.63425e-13	0.00956924	3.46738e-06	0.0151511	1.94489e-12	5.8348e-11	8.41235e-10	0.999163	0.394357	0.757415
4	POSITIVE	I1				365.968	366.975	4.201	8.19718e+07	1.38745e+07	383408	8.6952e+06	5.08933e+07	5.96912e+07	6.75857e+07	4.04603e+07	4.12514e+07	4.79999e+07	40.4317	72.4615	3.58358	57.354	38.6672	13.9799	0.707794	6.59591	10.5088	0.997646	0.994842	0.823655	3.51979e-06	2.46307e-07	1.51997e-10	8.30447e-14	4.41869e-14	4.28546e-14	0.352831	8.08603e-05	0.00984177	4.04883e-11	4.78184e-11	4.41162e-08	0.43585	0.996229	0.868019
4	POSITIVE	I2				376.975	377.982	4.216	8.82523e+06	337545	50032.4	99763.3	5.19723e+06	5.58533e+06	8.5221e+06	2.79402e+06	2.91895e+06	2.9948e+06	7.48645	5.29449	3.65174	12.9875	8.85984	8.83924	13.2875	11.8058	17.521	0.18993	0.999991	0.324656	2.75335e-14	3.10862e-14	2.73115e-14	2.53131e-14	2.53131e-14	2.53131e-14	0.782627	0.999798	0.965786	1.31972e-05	0.000136168	5.06728e-12	0.999981	1.28141e-08	2.12016e-08
4	POSITIVE	I2				377.983	378.99	4.207	1.30763e+07	417700	107824	198902	7.82171e+06	8.90092e+06	1.2249e+07	3.39786e+06	3.91767e+06	3.9825e+06	10.506	11.817	10.3734	28.3584	13.1301	18.5627	8.0112	2.93545	5.86353	0.999878	0.997167	0.999999	4.75175e-14	5.39568e-14	3.81917e-14	2.55351e-14	2.53131e-14	2.62013e-14	0.994795	1	0.9964	0.00138062	1.21575e-09	0.0745167	7.53271e-06	0.55928	2.79928e-07
4	POSITIVE	I2				409.022	410.03	7.059	2.46975e+06	240408	31369.7	186439	1.27749e+06	2.4149e+06	1.28452e+06	436582	806092	466875	32.9086	44.0967	31.2769	16.7582	16.161	27.1553	22.1122	2.4866	2.53351	4.02434e-12	1.11701e-05	2.00527e-08	1.92029e-10	2.55351e-14	1.73217e-12	7.01428e-10	2.53131e-14	1.22946e-12	0.438608	0.184887	0.999515	0.953736	0.130001	0.999863	0.591534	0.960364	0.110298
4	POSITIVE	I2		C19 H22 O8 S	0.25	410.104	411.111	13.518	2.89634e+06	496539	318107	485374	2.67459e+06	2.62839e+06	2.45384e+06	63219.9	48958.1	33118.5	2.849	60.6212	25.6685	75.2031	17.4141	13.3942	10.826	6.1001	5.00789	0.983724	0.999975	0.999485	0.00240929	1.17211e-10	0.957864	0.993661	0.700872	0.823718	1.29407e-08	0.000511871	1.89293e-11	0.000433535	1.82705e-11	0.999975	1	0.999996	0.999988
4	POSITIVE	I2		C10 H12 O18	-1	420.002	421.009	6.752	3.17116e+06	1.47395e+06	254033	1.12232e+06	2.77854e+06	2.47944e+06	3.10085e+06	1.10003e+06	874928	1.16055e+06	47.3462	8.25041	34.2209	6.78276	9.47842	52.5077	14.1591	2.2575	6.17883	7.58638e-11	7.23008e-05	3.61856e-07	1.0399e-08	4.92939e-14	3.10212e-10	5.58805e-08	2.81997e-14	5.57052e-11	0.493277	0.0286376	0.756352	0.93843	0.241235	0.801579	0.71436	0.984239	0.210099
4	POSITIVE	B				871.513	436.764	9.58	5.30026e+06	1.31074e+06	34431	267023	5.5441e+06	37943.7	626176	2.83664e+06	35254.2	212220	116.228	18.4929	55.2823	23.9826	15.3609	10.4922	10.0943	3.48485	5.1387	0.222249	0.0998664	0.999911	5.23744e-09	4.89779e-10	2.33596e-10	1.7162e-09	1.31934e-11	8.07259e-11	0.998639	0.99991	1	0.988974	0.0613283	0.983328	0.673963	0.999971	0.438391
4	POSITIVE	D				437.075	438.082	1.804	9.4539e+06	8.35406e+06	8.44469e+06	8.26506e+06	2.51273e+06	2.5708e+06	2.72774e+06	8.32936e+06	7.57606e+06	8.52806e+06	63.8581	7.69281	10.3127	18.8837	10.4353	9.27834	13.1557	5.86028	5.2875	1.14204e-11	3.96736e-07	2.37918e-06	9.13589e-11	2.55351e-14	2.00284e-13	3.07584e-10	2.53131e-14	2.24709e-13	0.503832	0.477695	1	0.964365	0.0841437	1	0.417978	0.941801	0.0537194
4	POSITIVE	I2				455.064	456.072	6.73	5.08344e+06	938690	1.09043e+06	869718	3.66977e+06	4.4972e+06	4.41728e+06	1.45794e+06	1.69039e+06	1.67337e+06	33.3471	9.03789	33.6263	3.12938	17.4041	1.69548	14.2806	13.0896	25.9779	3.23364e-11	1.04815e-05	5.2589e-07	1.46684e-08	0.999994	0.045977	0.476884	4.8065e-10	4.56023e-06	2.75335e-14	1.0162e-10	2.47904e-09	3.16771e-07	3.35034e-10	2.00491e-08	0.00496131	1.39024e-11	2.17459e-09
4	POSITIVE	B				984.597	493.306	13.573	9.22737e+06	1.723e+06	35871	280762	9.52718e+06	32012.2	443590	2.31407e+06	32340.5	65282.6	41.6693	5.41422	54.7175	21.8154	12.075	11.7175	12.3092	6.89224	5.29014	3.70736e-09	9.68049e-08	0.328337	2.11098e-10	5.4845e-14	1.84741e-13	6.94095e-10	2.73115e-14	2.22489e-13	0.409639	0.45993	1	0.971427	0.0646462	0.999996	0.45689	0.87996	0.0423397
4	POSITIVE	G				507.82	508.828	14.119	1.95383e+06	17267.2	18540.5	19760.8	11721.4	20438.5	59713.8	20525.5	25817	16490.9	8.54211	14.4434	15.2233	43.3992	29.5072	34.2981	3.12039	12.7661	4.04262	2.97026e-06	0.00139867	1.69294e-09	5.68517e-05	0.999994	2.66727e-08	8.0711e-12	0.939207	4.78097e-09	0.582602	0.999781	0.300262	7.99361e-14	0.818113	1.47216e-13	6.55032e-14	0.999356	8.79297e-14
4	POSITIVE	I1				526.992	527.999	4.205	7.57928e+06	292745	50108.2	115602	4.22372e+06	4.89233e+06	5.87543e+06	2.15459e+06	2.31292e+06	2.43108e+06	12.9297	2.45704	8.58286	4.27004	6.71348	5.87495	34.5149	10.4873	13.9581	2.96059e-07	0.763366	4.38134e-06	2.74136e-05	3.27227e-11	5.06782e-08	2.62013e-14	2.55351e-14	2.53131e-14	1	0.431355	0.516351	2.71783e-13	2.34705e-10	7.19425e-14	9.74999e-06	0.00552886	8.98051e-09
4	POSITIVE	E2		C74 H90 O26	0.06	1394.57	698.293	6.172	5.09313e+06	4.28732e+06	4.50619e+06	4.71086e+06	454366	432801	309103	247815	252389	43391.6	16.1524	5.7578	55.1698	14.3485	9.82108	14.4172	7.50947	0.578159	0.822919	1.38063e-11	7.11888e-11	0.799742	2.00426e-07	1	0.067559	0.984606	0.624853	0.995456	3.10862e-14	2.76223e-13	0.0019465	9.03617e-07	0.531672	0.0137045	3.54694e-11	1.16225e-11	0.965596
4	POSITIVE	C				230.996	232.003	5.045	1.16652e+07	8.09568e+06	52790.3	8.43653e+06	4.86477e+06	141395	6.72448e+06	7.08654e+06	263627	1.21865e+07	56.6856	10.9987	12.8672	10.5352	11.5508	12.7639	15.0249	6.79677	8.06092	0.0578862	0.000114136	2.99652e-07	4.64229e-12	1.59345e-09	2.38032e-13	9.99534e-12	3.5439e-11	2.4114e-13	0.476453	0.45069	1	0.992924	0.0550409	1	0.464982	0.900029	0.0483889
2	POSITIVE	I1		C9 H8 O3	0.03	164.047	165.055	5.813	9.37432e+06	1.72932e+06	156039	2.34133e+06	6.62583e+06	7.01761e+06	8.59499e+06	6.8413e+06	8.00758e+06	7.5112e+06	17.1582	2.80651	72.4971	16.1897	2.98866	22.6242	17.5005	7.09075	41.655	1.03889e-08	3.6895e-07	0.29226	6.72955e-06	0.999773	0.994056	0.249424	0.968048	0.506459	1.49347e-12	4.68929e-11	0.0247103	0.000971072	0.999571	0.147052	1.37273e-10	7.23848e-10	0.840186
2	POSITIVE	I1		C9 H8 O3	0.04	164.047	165.055	5.966	2.72958e+06	215695	88737.9	189066	1.29064e+06	1.27194e+06	2.09688e+06	1.43026e+06	1.57913e+06	1.71788e+06	23.1783	7.33528	10.621	14.1088	2.58752	8.19466	13.843	11.345	8.22146	0.88689	0.395488	0.9902	2.57572e-14	2.53131e-14	2.53131e-14	2.55351e-14	2.53131e-14	2.57572e-14	1.01158e-05	0.907093	0.000121784	0.817516	0.639017	0.0305642	5.75129e-06	0.0197657	1.36388e-08
4	POSITIVE	C				377.017	378.025	2.096	3.65522e+08	1.34261e+08	62727.5	1.05445e+08	2.58284e+08	62876.3	1.03725e+08	3.06794e+08	87706.2	2.2114e+08	40.8773	4.37448	15.3845	47.0175	31.1044	12.1421	3.37244	4.06797	5.64784	0.214879	0.478218	0.999629	0.00908814	2.42176e-10	3.59823e-12	7.43849e-14	2.88658e-14	2.62013e-14	3.38448e-06	3.30394e-09	0.00376473	1.01119e-12	1.85589e-09	4.52201e-08	0.998331	0.129818	0.387636
4	POSITIVE	C				378.025	379.032	2.099	3.87874e+08	1.43263e+08	118709	1.12831e+08	2.79631e+08	119233	1.07556e+08	3.31254e+08	260503	2.40213e+08	13.8269	8.53051	6.47501	39.7594	26.5375	56.4854	12.1116	10.64	2.98568	0.999993	1	0.999991	0.996341	1	0.00380267	5.19635e-11	2.9093e-11	1.4101e-10	0.999998	0.019168	0.0106071	1.19123e-10	3.40772e-11	4.58031e-08	0.991064	0.987075	0.667175
4	POSITIVE	C				405.049	406.056	4.518	7.30359e+07	6.51577e+06	110710	7.89926e+06	6.38341e+06	201040	5.92135e+06	6.58939e+06	121704	9.02898e+06	89.0131	86.1363	15.6624	57.8234	35.6947	16.1989	1.33036	9.5453	4.68596	1	1	1	1.00973e-06	4.09698e-08	3.46119e-10	1.04139e-12	3.83693e-13	1.02651e-12	0.406426	0.000228082	0.0236797	1.15094e-08	2.5143e-08	0.000187411	0.746052	1	0.836074
4	POSITIVE	C		C7 H8 O4	0.26	156.042	157.05	3.469	6.75538e+06	4.8535e+06	46495.4	3.48231e+06	5.97168e+06	60615.1	1.46211e+06	6.04709e+06	53439.3	3.04576e+06	55.1753	7.58057	16.1972	38.0133	6.31691	18.2465	18.7167	13.3379	6.24075	0.000173807	0.000162809	1	8.7255e-10	1	4.16965e-05	0.314891	0.994806	1	1.57718e-12	1.9964e-09	3.27794e-05	1.818e-08	0.998866	3.69748e-05	5.37814e-07	1.7142e-06	0.997806
4	POSITIVE	I2				157.063	158.071	4.914	8.0544e+06	5.0128e+06	4.59081e+06	4.48119e+06	6.886e+06	7.14128e+06	7.19966e+06	5.31055e+06	5.24125e+06	5.56865e+06	117.088	29.3582	22.8062	10.0632	6.97995	7.14359	3.43297	13.3297	7.84477	0.00197028	0.999605	0.00633029	0.0166117	6.18614e-07	0.000327274	0.00505541	2.52141e-07	0.00100444	0.999993	0.901997	0.978442	0.999536	0.999528	0.999647	0.999993	1	1
4	POSITIVE	E1		C7 H10 O4	-0.01	158.058	159.065	3.362	4.36324e+06	3.88909e+06	840083	1.53156e+06	2.18396e+07	2.29615e+07	2.68468e+07	1.23073e+07	1.28335e+07	1.27357e+07	54.9091	3.6268	30.7721	15.4739	67.1975	15.7549	6.91552	2.78172	4.13484	5.14623e-07	3.45723e-06	0.954804	1.11901e-08	0.956048	8.31752e-10	1.59995e-07	0.99981	1.80679e-10	1.7073e-12	0.000172718	8.26178e-10	0.623603	0.757808	0.893916	2.01905e-12	0.124306	3.02227e-11
4	POSITIVE	D		C10 H8 O2	0.03	160.052	161.06	6.696	2.86387e+06	2.77654e+06	2.6712e+06	2.80255e+06	1.02234e+06	976911	963464	1.74978e+06	1.86878e+06	1.78465e+06	7.3672	2.44204	18.9955	13.7357	43.7162	32.3932	9.02526	27.3737	12.6945	0.999981	0.99999	1	1	0.911285	0.000219087	4.56524e-13	3.56382e-13	5.55778e-13	0.794364	0.000136019	0.00344117	4.87388e-13	8.31113e-13	1.13721e-10	0.996416	1	0.997434
4	POSITIVE	H				168.09	169.097	1.852	4.15905e+06	177877	107843	136630	126230	74519.1	116577	1.19654e+06	3.40295e+06	1.20031e+06	7.90532	7.23147	6.06449	7.84952	29.4003	13.8501	10.4795	19.5311	21.4079	2.16789e-05	0.999999	1.35642e-05	5.41789e-14	3.68594e-14	4.01901e-14	2.53131e-14	2.53131e-14	2.53131e-14	2.71226e-06	0.999349	7.6905e-06	8.10964e-09	0.000277425	2.37561e-08	0.488666	1	0.375694
4	POSITIVE	B				179.129	180.136	6.209	1.58971e+07	4.38055e+06	356798	56974.9	1.58599e+07	286681	32328.1	6.86293e+06	5.02497e+06	35070.3	34.1608	8.78862	18.9238	4.61958	5.57286	7.32017	14.5702	10.1672	9.82611	2.93088e-11	4.45965e-10	0.284206	1.16906e-12	2.53131e-14	2.53131e-14	1.70397e-12	2.53131e-14	2.53131e-14	0.956728	0.748753	0.999749	0.999714	0.240827	0.998723	0.552616	0.677351	0.0265228
4	POSITIVE	I2				180.066	181.073	4.916	1.12278e+07	7.80168e+06	6.96851e+06	7.01833e+06	1.03162e+07	1.02868e+07	9.81818e+06	7.84951e+06	7.98378e+06	7.53074e+06	24.9454	13.2233	15.3728	11.6268	6.85102	2.05608	33.589	16.9638	4.73906	2.36765e-07	2.06014e-06	0.899356	5.51004e-12	2.66454e-14	2.75335e-14	1.07575e-09	1.52101e-13	2.25375e-13	0.966955	0.662838	0.997453	0.0021753	0.000357507	0.000333523	1	0.989339	0.998179
4	POSITIVE	C				184.035	185.042	2.094	1.66356e+07	1.28719e+07	72679.2	1.11002e+07	3.05087e+07	65130.4	7.10813e+06	3.22322e+07	82792.5	2.26677e+07	56.6117	13.4284	36.1574	10.8451	6.82358	3.62452	5.57764	5.03378	7.63239	3.23424e-11	3.02627e-07	1.99186e-05	1.04809e-09	2.66454e-14	2.8777e-13	2.21345e-09	2.55351e-14	4.40536e-13	0.93273	0.998008	0.99969	0.999047	0.345502	0.998458	0.697616	0.99696	0.282821
4	POSITIVE	B				200.619	201.627	1.505	3.05813e+06	980759	67482.2	170360	2.70202e+06	91822.4	162217	792832	97717	95663.5	57.868	21.4885	29.5986	6.4942	9.02681	5.75304	2.28773	8.6551	9.67688	8.87668e-12	7.49012e-07	7.93026e-07	1.03527e-09	2.57572e-14	3.90354e-13	1.52276e-09	2.53131e-14	5.92415e-13	0.918947	0.999126	0.998633	0.999993	0.384227	0.998807	0.90405	0.985696	0.390942
4	POSITIVE	A				202.537	203.544	8.164	5.40341e+06	772554	240585	720102	145664	138891	151272	4.72683e+06	4.68969e+06	4.61431e+06	5.61068	6.27488	8.28216	62.1449	32.5775	6.38718	3.68114	6.97595	7.47266	0.999937	0.999993	1	1.36791e-10	2.21605e-10	4.47198e-13	2.83218e-12	1.1362e-12	1.27542e-12	0.991282	0.000152667	2.84606e-05	0.0188969	0.00056709	0.793381	0.994528	0.996634	1
4	POSITIVE	D		C13 H18 O2	-0.3	206.131	207.138	7.969	5.09299e+06	3.11254e+06	3.04012e+06	2.92788e+06	1.05858e+06	1.18514e+06	1.10693e+06	4.74531e+06	4.93959e+06	5.00287e+06	15.5088	6.92197	12.0236	17.5128	7.03517	37.0897	58.9849	3.2428	95.3008	1.32622e-10	0.997999	2.87504e-10	6.9671e-09	1	9.52847e-10	3.41337e-10	0.998145	1.2126e-09	0.0402882	0.362769	0.930765	0.268631	0.999814	1	0.811595	0.99996	0.575264
4	POSITIVE	C				206.974	207.982	4.405	2.783e+07	1.88228e+07	79921.6	1.86377e+07	2.25926e+07	159673	2.39029e+07	2.1991e+07	149780	2.53478e+07	25.4667	12.8118	19.6699	19.4188	25.7071	22.0539	5.82931	15.5184	5.75021	4.46754e-13	0.00070068	4.23483e-11	1.94682e-11	2.53131e-14	9.34808e-14	3.72893e-09	2.53131e-14	3.26472e-12	1	0.633276	0.710645	0.00398934	0.00508238	0.000827121	0.999999	0.963724	0.992052
4	POSITIVE	C				216.032	217.04	4.517	7.39437e+06	4.82224e+06	52406.6	4.45174e+06	3.56818e+06	72997.9	3.07729e+06	4.30979e+06	60608.1	4.66932e+06	14.8086	7.62345	7.9026	4.47	14.1023	5.77294	27.8878	21.7389	13.2007	3.18701e-07	0.973387	1.7291e-06	8.91883e-06	6.13021e-12	1.47044e-08	2.73115e-14	2.59792e-14	2.53131e-14	0.919602	0.106992	0.678834	6.96332e-13	1.27471e-08	1.83631e-13	2.77265e-06	0.00143377	1.63683e-09
4	POSITIVE	A				440.099	221.057	7.141	2.94392e+06	1.08402e+06	1.08027e+06	1.17318e+06	1.71922e+06	1.82934e+06	1.8959e+06	2.76351e+06	2.85132e+06	2.7026e+06	136.457	8.52456	25.0412	30.7032	17.7609	16.1301	1.54562	9.8616	0.751285	0.555295	0.999606	0.864788	0.999763	1	1	1.72844e-06	0.998111	8.85873e-07	0.928771	1	0.913563	7.34784e-07	0.999873	1.02051e-06	2.17451e-07	1	2.75042e-07
4	POSITIVE	A				227.071	228.078	14.067	1.52806e+07	1.85283e+06	56001.4	436053	1.15308e+06	399226	3.67091e+06	1.14855e+07	1.13193e+07	1.57274e+07	52.6293	19.2031	43.1122	19.1217	9.60733	13.4664	38.3242	31.1058	22.7697	2.44181e-07	4.25585e-07	0.999986	1.82006e-06	1.76004e-09	2.74065e-07	1.11054e-06	0.0832604	1	0.0017596	2.93647e-06	0.063865	1.84299e-11	1.29167e-07	2.67196e-07	0.403845	0.999224	0.155149
4	POSITIVE	D		C15 H20 O2	-0.35	232.146	233.154	6.353	2.64984e+06	2.5654e+06	2.53403e+06	2.55445e+06	760598	759763	738989	1.4275e+06	1.4095e+06	1.44038e+06	6.00293	22.4241	6.90348	17.0049	21.273	24.1908	12.4747	2.20258	22.6784	0.999945	0.998895	0.969721	2.39639e-10	9.7915e-11	7.27796e-12	1.97464e-12	4.62763e-12	2.55351e-14	0.932154	0.203334	0.851074	0.00244163	0.112023	6.44194e-10	0.998916	9.70012e-09	4.24744e-09
4	POSITIVE	D		C15 H18 O4	-0.5	262.12	263.128	7.44	2.3067e+06	2.16462e+06	2.19683e+06	2.19035e+06	236798	205328	222882	1.10215e+06	1.08674e+06	1.11498e+06	5.65994	13.8048	14.5154	12.9125	21.4289	19.9652	25.5928	8.54077	9.07059	2.53131e-14	4.95463e-08	2.68674e-14	2.10054e-13	0.759307	2.59792e-14	2.53131e-14	0.851517	2.55351e-14	6.28209e-12	1.19569e-11	0.998263	4.83592e-09	1	0.982458	0.000336126	0.00013065	0.999881
4	POSITIVE	E1				262.985	263.993	5.026	1.96826e+07	1.74863e+07	85515	1.39738e+07	1.5919e+07	181565	6.81361e+06	1.2833e+07	185065	9.81902e+06	29.7638	3.1851	68.2699	10.6006	7.19047	3.10382	11.3777	5.58584	17.9522	1.48837e-09	2.26925e-08	0.470217	1.84366e-07	0.999999	3.77082e-08	0.000505799	0.953575	2.69302e-05	1.57208e-13	1.06782e-07	1.67094e-09	0.00659572	0.990215	0.0156741	1.56875e-12	1.99186e-07	1.1165e-07
4	POSITIVE	D		C15 H20 O4	-0.52	264.136	265.143	4.959	1.06545e+07	1.00201e+07	9.47823e+06	9.99406e+06	4.95108e+06	4.49147e+06	5.28241e+06	7.14426e+06	6.78855e+06	7.23682e+06	75.9179	12.7501	43.8618	16.7112	21.5243	12.2199	1.70386	5.57771	0.853785	0.870057	0.997651	0.997954	0.891206	1	0.0124895	6.56326e-11	0.999812	3.92946e-11	0.231093	0.509923	0.00400088	2.93839e-10	0.998642	4.38116e-09	9.12137e-12	0.999999	1.14566e-11
4	POSITIVE	E2		C15 H20 O4	-0.5	264.136	265.143	6.183	2.66046e+07	2.52582e+07	2.46533e+07	2.59097e+07	2.45928e+07	2.45113e+07	2.46649e+07	2.39304e+07	2.32268e+07	2.3e+07	5.11177	6.41272	2.65557	15.2069	1.65204	9.82632	3.99609	5.4755	2.47794	3.70542e-06	0.424732	1.07208e-07	2.53131e-14	2.53131e-14	2.53131e-14	3.25961e-13	1.57745e-11	4.21885e-14	0.00298477	0.726938	0.0960362	1.67932e-12	5.62217e-13	1.73284e-12	0.0810994	0.701882	0.847972
4	POSITIVE	I1				302.959	303.966	4.216	2.88522e+07	5.14952e+06	81636.7	3.25244e+06	1.83445e+07	2.38246e+07	2.42019e+07	1.31243e+07	1.19951e+07	1.59343e+07	7.0591	8.05547	17.3576	22.8981	7.73533	7.04203	24.1024	2.06877	3.8863	2.53131e-14	3.21903e-07	2.53131e-14	2.59792e-14	0.999945	2.53131e-14	2.53131e-14	0.912481	2.53131e-14	1.41446e-10	2.8343e-10	0.999061	1.02104e-08	0.709501	0.999339	0.618475	0.331466	0.999805
4	POSITIVE	I1				304.975	305.982	5.824	1.07555e+07	2.8954e+06	45290.6	3.84805e+06	7.30558e+06	8.5483e+06	9.95666e+06	7.70475e+06	8.63399e+06	8.9905e+06	9.53304	9.42159	8.47416	12.6349	19.1937	5.08254	34.1435	6.888	5.41208	2.53131e-14	1.1315e-08	7.74936e-14	2.34501e-11	0.99321	9.63674e-14	2.53131e-14	0.881569	4.19664e-14	1.25588e-12	3.21321e-12	0.926347	8.59623e-12	0.999638	0.598365	0.135122	0.111462	1
4	POSITIVE	D				305.97	306.977	2.44	1.30824e+07	8.097e+06	7.09514e+06	8.4545e+06	5.10732e+06	5.12024e+06	5.91498e+06	1.05021e+07	9.89877e+06	1.15585e+07	33.4262	29.8349	7.80404	73.8033	4.32983	25.6558	18.7323	21.5082	8.897	1.7488e-08	0.000191176	1.44915e-11	0.0540296	0.421062	0.999998	0.923645	1	0.999971	2.47202e-11	0.295563	2.58482e-12	0.00394949	0.313623	0.998557	1.45339e-07	8.25329e-06	1.21103e-11
4	POSITIVE	C				307.986	308.993	5.71	5.08622e+06	2.06722e+06	505841	2.214e+06	607746	87238.4	821379	3.3639e+06	540351	5.09612e+06	12.6271	6.27332	12.323	11.3798	12.3548	15.5825	4.30362	1.20218	4.73819	2.64256e-07	0.752896	2.35085e-08	1.00366e-07	3.61933e-14	1.19836e-07	2.53131e-14	2.53131e-14	2.53131e-14	3.92675e-05	0.815838	0.000826626	2.53131e-14	2.53131e-14	2.53131e-14	0.999994	1	0.999973
4	POSITIVE	I1				364.96	365.967	4.215	7.52996e+07	1.30707e+07	282421	8.26752e+06	4.6873e+07	5.42644e+07	6.13347e+07	3.74633e+07	3.81744e+07	4.45743e+07	8.09199	13.5672	11.2032	41.7462	35.5186	27.4621	6.83597	19.0245	13.1861	3.70814e-14	0.000973163	5.99742e-13	8.0469e-13	0.999178	3.97682e-12	1.15463e-13	0.153871	1.36602e-12	0.00138116	0.0850086	0.543715	0.0964486	0.403926	0.877581	1	0.848991	0.761102
4	POSITIVE	C		C16 H14 O10	-0.97	366.058	367.066	4.402	4.82158e+06	3.45521e+06	31080.5	3.73689e+06	4.09066e+06	32238.6	3.44258e+06	4.5833e+06	32137.5	4.08442e+06	10.7392	10.048	2.28137	6.94671	12.6166	14.9179	7.59607	7.51663	8.82032	3.08003e-05	0.860638	2.3451e-06	1.22213e-12	2.41802e-11	2.36033e-13	1.1986e-12	1.59077e-11	9.68114e-14	0.0351806	0.965466	0.26239	1	0.99996	0.821939	0.0160719	0.243675	0.864703
4	POSITIVE	C				378.025	379.032	2.081	2.49917e+07	9.65637e+06	48020.7	7.38591e+06	2.29874e+07	46587.4	4.08269e+06	2.24242e+07	59593.6	1.26432e+07	5.0272	20.2711	2.00529	16.0201	20.8662	5.85126	0.819486	5.78104	10.4644	0.976512	0.999984	0.882411	2.94244e-10	8.17586e-11	4.20366e-10	0.00339237	0.00745758	0.000176618	0.437624	0.998331	0.152798	1.30931e-07	1.46931e-08	2.15174e-06	0.998821	0.968508	0.999944
4	POSITIVE	I1				394.97	395.978	5.82	5.88203e+06	1.53117e+06	362773	2.03166e+06	4.02906e+06	4.97228e+06	5.63574e+06	3.92254e+06	4.63254e+06	5.08639e+06	29.2848	2.55612	40.2098	12.4778	10.658	20.3584	19.6111	3.93497	6.19974	3.86335e-12	3.04155e-06	5.27034e-08	1.43879e-06	1	1.10529e-06	1	0.999408	4.28024e-08	3.21965e-14	5.28466e-14	0.696059	1.54383e-06	0.99441	0.472551	2.33591e-12	3.31046e-12	0.999928
4	POSITIVE	I2				405.986	406.994	3.361	1.23297e+07	1.5242e+06	591749	816578	8.85332e+06	9.55453e+06	1.16398e+07	4.60298e+06	4.77181e+06	5.14606e+06	25.9525	65.7537	11.3493	85.1532	8.47276	42.1428	7.93515	5.09167	7.98174	7.4258e-05	0.987244	0.000467924	0.113081	8.56739e-10	0.0667672	1.54231e-05	0.97519	3.3588e-05	0.00595823	2.24815e-05	1.73471e-08	1.03245e-07	2.66052e-10	0.0282258	1	0.999802	0.999996
4	POSITIVE	C				406.056	407.063	4.512	7.27637e+07	5.05157e+06	36080.8	4.72074e+06	2.70863e+06	36352.1	1.71675e+06	4.26518e+06	37813.4	4.10779e+06	23.8777	48.8697	9.61957	75.3732	20.0306	20.5984	11.2287	7.41295	2.38731	0.000439806	0.582752	0.024879	0.0448364	4.75482e-10	0.225901	4.66935e-05	0.967542	0.00114149	0.000856315	5.10787e-06	1.85298e-09	1.21763e-07	1.42464e-10	0.221786	1	0.99999	0.99997
4	POSITIVE	I1				410.965	411.973	4.213	2.31639e+07	4.06533e+06	66951.8	2.72906e+06	1.19325e+07	1.70976e+07	1.15786e+07	1.08607e+07	1.12425e+07	1.26763e+07	40.8975	22.007	20.6877	19.4815	12.2932	41.8776	6.76434	24.3674	13.8039	0.945774	0.985323	0.999999	1.09668e-12	1.24345e-13	4.21885e-14	7.87443e-11	2.91438e-11	5.90787e-11	0.396263	0.00273611	0.238133	0.00360723	2.33557e-05	1.46003e-07	0.999999	0.998326	0.999949
4	POSITIVE	E2		C40 H66 O21 S	-0.49	914.381	458.198	15.376	3.73661e+06	2.53085e+06	3.67206e+06	2.55384e+06	1.17844e+06	846450	1.25206e+06	690635	730240	390508	9.03931	9.82329	5.14229	29.2609	25.2049	22.3491	9.38915	11.572	6.55872	2.53131e-14	1.38478e-07	2.62013e-14	2.68674e-14	0.984137	2.57572e-14	2.53131e-14	0.899261	2.55351e-14	1.12677e-08	1.60642e-08	0.999999	1.30691e-08	0.999976	0.99664	0.999836	0.999312	1
4	POSITIVE	C				530.075	531.083	2.096	6.85565e+06	1.43921e+06	55293.2	1.02348e+06	5.38727e+06	53355.4	526552	5.9068e+06	72605.8	3.79426e+06	4.25054	4.13319	8.76907	1.1678	29.1577	16.8334	45.1448	12.3673	13.9145	8.85407e-08	0.904958	1.37066e-08	4.07896e-13	3.47278e-13	1.08358e-13	2.53131e-14	2.01617e-13	2.53131e-14	6.11283e-08	0.991784	2.21115e-07	4.23624e-08	0.991062	1.07934e-07	0.999149	1	0.999967
4	POSITIVE	I1				677.007	678.015	4.209	3.44406e+07	1.37723e+06	46152.6	602609	2.09968e+07	1.98612e+07	3.03395e+07	1.03434e+07	1.12645e+07	1.23226e+07	5.1229	2.30215	8.46528	3.74843	70.9672	22.0901	44.6792	42.1083	12.1753	0.000184842	0.995846	4.06928e-05	3.50695e-09	1.77932e-09	7.1751e-10	1.46794e-12	4.30089e-10	1.07558e-12	6.22672e-05	0.999624	0.000183858	1.1633e-05	0.935894	6.07758e-05	0.999993	0.999992	0.998659
